# Supplementary material for: Identification and Mechanism of Action of the Global Secondary Metabolism Regulator SaraC in Stereum hirsutum
Source: Microbiol Spectr. 2022 Nov 21;10(6):e02624-22. doi: 10.1128/spectrum.02624-22 (PMC9769804; doi:10.1128/spectrum.02624-22)
Supplement: Supplemental file 2 — Table S5. Download spectrum.02624-22-s0002.xlsx, XLSX file, 0.1 MB [file spectrum.02624-22-s0002.xlsx]

## Sheet: Genes Associated with DMR
	Gene numbers associated with CpG DMR					Gene numbers associated with 6mA DMR
	SA6-10	SA4-10	SA6-15	SA4-15		SA6-10	SA4-10	SA6-15	SA4-15
Total	1239	975	1248	990		204	49	146	60
Non-annotation	1096	866	1095	884		125	36	94	33
Annotation	143	109	153	106		79	13	52	27
Amino acid and lipid metabolism	39	18	25	19		18	5	10	7
Secondary metabolites biosynthesis	25	20	30	21		10	1	6	0
Transcription	22	23	24	23		8	5	5	4
Translation, ribosomal structure and biogenesis	10	8	13	9		6	5	9	9

## Sheet: CpG SA610
Secondary metabolites biosynthesis, transport and catabolism
gene_7224	[P]	Inorganic ion transport and metabolism	--	--	[Q]	Secondary metabolites biosynthesis, transport and catabolism	Pyridine nucleotide-disulphide oxidoreductase;; Flavin-binding monooxygenase-like;; Pyridine nucleotide-disulphide oxidoreductase;; FAD dependent oxidoreductase;; L-lysine 6-monooxygenase (NADPH-requiring);; NAD(P)-binding Rossmann-like domain;; Shikimate / quinate 5-dehydrogenase;; Pyridine nucleotide-disulphide oxidoreductase;; FAD-NAD(P)-binding;; Putative NAD(P)-binding	FAD-dependent monooxygenase DEP4 OS=Alternaria brassicicola OX=29001 GN=DEP4 PE=2 SV=1	S	Function unknown	FAD/NAD-P-binding domain-containing protein [Stereum hirsutum FP-91666 SS1]
gene_74	[P]	Inorganic ion transport and metabolism	Molecular Function: nucleotide binding (GO:0000166);; Molecular Function: monooxygenase activity (GO:0004497);; Molecular Function: coenzyme binding (GO:0050662);;	--	[Q]	Secondary metabolites biosynthesis, transport and catabolism	Flavin-binding monooxygenase-like;; Pyridine nucleotide-disulphide oxidoreductase;; Pyridine nucleotide-disulphide oxidoreductase;; L-lysine 6-monooxygenase (NADPH-requiring);; Pyridine nucleotide-disulphide oxidoreductase;; NAD(P)-binding Rossmann-like domain;; FAD binding domain;; FAD binding domain	--	P	Inorganic ion transport and metabolism	FAD/NAD-P-binding domain-containing protein [Stereum hirsutum FP-91666 SS1]
gene_9096	[P]	Inorganic ion transport and metabolism	--	--	[Q]	Secondary metabolites biosynthesis, transport and catabolism	Flavin-binding monooxygenase-like;; Pyridine nucleotide-disulphide oxidoreductase;; L-lysine 6-monooxygenase (NADPH-requiring);; Pyridine nucleotide-disulphide oxidoreductase;; FAD-NAD(P)-binding	Thiol-specific monooxygenase OS=Saccharomyces cerevisiae (strain ATCC 204508 / S288c) OX=559292 GN=FMO1 PE=1 SV=2	P	Inorganic ion transport and metabolism	FAD/NAD-P-binding domain-containing protein [Stereum hirsutum FP-91666 SS1]
gene_10297	[Q]	Secondary metabolites biosynthesis, transport and catabolism	Cellular Component: membrane (GO:0016020);; Molecular Function: hydrolase activity (GO:0016787);;	--	--	--	Amidohydrolase family;; Amidohydrolase family	--	Q	Secondary metabolites biosynthesis, transport and catabolism	hypothetical protein STEHIDRAFT_84516 [Stereum hirsutum FP-91666 SS1]
gene_12576	[QV]	Secondary metabolites biosynthesis, transport and catabolism ;; Defense mechanisms	Molecular Function: monooxygenase activity (GO:0004497);; Molecular Function: iron ion binding (GO:0005506);; Molecular Function: oxidoreductase activity, acting on paired donors, with incorporation or reduction of molecular oxygen (GO:0016705);; Molecular Function: heme binding (GO:0020037);; Biological Process: oxidation-reduction process (GO:0055114);;	--	[Q]	Secondary metabolites biosynthesis, transport and catabolism	Cytochrome P450	Cytochrome P450 monooxygenase psiH OS=Psilocybe cubensis OX=181762 GN=psiH PE=1 SV=1	Q	Secondary metabolites biosynthesis, transport and catabolism	cytochrome P450 [Stereum hirsutum FP-91666 SS1]
gene_13164	[Q]	Secondary metabolites biosynthesis, transport and catabolism	--	K01061|0|shs:STEHIDRAFT_135598|K01061 carboxymethylenebutenolidase [EC:3.1.1.45] | (RefSeq) hypothetical protein	--	--	--	--	Q	Secondary metabolites biosynthesis, transport and catabolism	hypothetical protein STEHIDRAFT_135598 [Stereum hirsutum FP-91666 SS1]
gene_13181	[EQ]	Amino acid transport and metabolism ;; Secondary metabolites biosynthesis, transport and catabolism	Molecular Function: hydrolase activity (GO:0016787);;	--	--	--	Hydantoinase/oxoprolinase N-terminal region;; Hydantoinase/oxoprolinase	--	EQ	--	hypothetical protein STEHIDRAFT_163362 [Stereum hirsutum FP-91666 SS1]
gene_13417	[Q]	Secondary metabolites biosynthesis, transport and catabolism	--	K10253|5.91439e-123|shs:STEHIDRAFT_135697|K10253 DOPA 4,5-dioxygenase [EC:1.14.99.-] | (RefSeq) hypothetical protein	--	--	Dopa 4,5-dioxygenase family	Uncharacterized 21.2 kDa protein OS=Botryotinia fuckeliana OX=40559 PE=2 SV=1	Q	Secondary metabolites biosynthesis, transport and catabolism	hypothetical protein STEHIDRAFT_135697 [Stereum hirsutum FP-91666 SS1]
gene_13795	[QV]	Secondary metabolites biosynthesis, transport and catabolism ;; Defense mechanisms	Molecular Function: monooxygenase activity (GO:0004497);; Molecular Function: iron ion binding (GO:0005506);; Molecular Function: oxidoreductase activity, acting on paired donors, with incorporation or reduction of molecular oxygen (GO:0016705);; Molecular Function: heme binding (GO:0020037);; Biological Process: oxidation-reduction process (GO:0055114);;	--	[Q]	Secondary metabolites biosynthesis, transport and catabolism	Cytochrome P450	Cytochrome P450 monooxygenase psiH OS=Psilocybe cubensis OX=181762 GN=psiH PE=1 SV=1	Q	Secondary metabolites biosynthesis, transport and catabolism	cytochrome P450, partial [Stereum hirsutum FP-91666 SS1]
gene_13867	[QV]	Secondary metabolites biosynthesis, transport and catabolism ;; Defense mechanisms	Molecular Function: monooxygenase activity (GO:0004497);; Molecular Function: iron ion binding (GO:0005506);; Molecular Function: oxidoreductase activity, acting on paired donors, with incorporation or reduction of molecular oxygen (GO:0016705);; Molecular Function: heme binding (GO:0020037);; Biological Process: oxidation-reduction process (GO:0055114);;	--	[QI]	--	Cytochrome P450	Cytochrome P450 monooxygenase FUM15 OS=Gibberella moniliformis (strain M3125 / FGSC 7600) OX=334819 GN=FUM15 PE=3 SV=1	Q	Secondary metabolites biosynthesis, transport and catabolism	cytochrome P450 [Stereum hirsutum FP-91666 SS1]
gene_13868	[QV]	Secondary metabolites biosynthesis, transport and catabolism ;; Defense mechanisms	Molecular Function: iron ion binding (GO:0005506);; Molecular Function: oxidoreductase activity, acting on paired donors, with incorporation or reduction of molecular oxygen (GO:0016705);; Molecular Function: heme binding (GO:0020037);; Biological Process: oxidation-reduction process (GO:0055114);;	--	[Q]	Secondary metabolites biosynthesis, transport and catabolism	Cytochrome P450	Cytochrome P450 monooxygenase patH OS=Aspergillus clavatus (strain ATCC 1007 / CBS 513.65 / DSM 816 / NCTC 3887 / NRRL 1) OX=344612 GN=patH PE=1 SV=1	Q	Secondary metabolites biosynthesis, transport and catabolism	cytochrome P450 [Stereum hirsutum FP-91666 SS1]
gene_13876	[IQR]	Lipid transport and metabolism ;; Secondary metabolites biosynthesis, transport and catabolism ;; General function prediction only	--	--	[Q]	Secondary metabolites biosynthesis, transport and catabolism	short chain dehydrogenase;; Enoyl-(Acyl carrier protein) reductase;; KR domain	Uncharacterized oxidoreductase C736.13 OS=Schizosaccharomyces pombe (strain 972 / ATCC 24843) OX=284812 GN=SPCC736.13 PE=3 SV=1	S	Function unknown	NAD-P-binding protein [Stereum hirsutum FP-91666 SS1]
gene_6418	[QV]	Secondary metabolites biosynthesis, transport and catabolism ;; Defense mechanisms	Cellular Component: membrane (GO:0016020);; Molecular Function: oxidoreductase activity (GO:0016491);; Molecular Function: metal ion binding (GO:0046872);;	--	[Q]	Secondary metabolites biosynthesis, transport and catabolism	Cytochrome P450	Cytochrome P450 monooxygenase psiH OS=Psilocybe cubensis OX=181762 GN=psiH PE=1 SV=1	Q	Secondary metabolites biosynthesis, transport and catabolism	cytochrome P450 [Stereum hirsutum FP-91666 SS1]
gene_7286	[QV]	Secondary metabolites biosynthesis, transport and catabolism ;; Defense mechanisms	Molecular Function: binding (GO:0005488);; Molecular Function: oxidoreductase activity (GO:0016491);;	--	[Q]	Secondary metabolites biosynthesis, transport and catabolism	Cytochrome P450	Cytochrome P450 monooxygenase atE OS=Aspergillus terreus (strain NIH 2624 / FGSC A1156) OX=341663 GN=atE PE=1 SV=1	Q	Secondary metabolites biosynthesis, transport and catabolism	cytochrome P450, partial [Stereum hirsutum FP-91666 SS1]
gene_7288	[QV]	Secondary metabolites biosynthesis, transport and catabolism ;; Defense mechanisms	Cellular Component: membrane (GO:0016020);; Molecular Function: oxidoreductase activity (GO:0016491);; Molecular Function: metal ion binding (GO:0046872);;	--	[Q]	Secondary metabolites biosynthesis, transport and catabolism	Cytochrome P450	Cytochrome P450 monooxygenase psiH OS=Psilocybe cubensis OX=181762 GN=psiH PE=1 SV=1	Q	Secondary metabolites biosynthesis, transport and catabolism	cytochrome P450 [Stereum hirsutum FP-91666 SS1]
gene_7289	[QV]	Secondary metabolites biosynthesis, transport and catabolism ;; Defense mechanisms	--	--	[QI]	--	Cytochrome P450	Cytochrome P450 52A5 OS=Candida maltosa OX=5479 GN=CYP52A5 PE=1 SV=1	Q	Secondary metabolites biosynthesis, transport and catabolism	cytochrome P450 [Stereum hirsutum FP-91666 SS1]
gene_9819	[EQ]	Amino acid transport and metabolism ;; Secondary metabolites biosynthesis, transport and catabolism	--	--	--	--	--	--	S	Function unknown	hypothetical protein STEHIDRAFT_113739 [Stereum hirsutum FP-91666 SS1]
gene_6419	--	--	Molecular Function: monooxygenase activity (GO:0004497);; Molecular Function: iron ion binding (GO:0005506);; Cellular Component: integral component of membrane (GO:0016021);; Molecular Function: oxidoreductase activity, acting on paired donors, with incorporation or reduction of molecular oxygen (GO:0016705);; Molecular Function: heme binding (GO:0020037);; Biological Process: oxidation-reductio…	--	--	--	--	Cytochrome P450 monooxygenase psiH OS=Psilocybe cubensis OX=181762 GN=psiH PE=1 SV=1	Q	Secondary metabolites biosynthesis, transport and catabolism	hypothetical protein STEHIDRAFT_56896, partial [Stereum hirsutum FP-91666 SS1]
gene_13134	[V]	Defense mechanisms	Molecular Function: ATP binding (GO:0005524);; Cellular Component: integral component of membrane (GO:0016021);; Molecular Function: ATPase activity, coupled to transmembrane movement of substances (GO:0042626);; Biological Process: transmembrane transport (GO:0055085);;	--	[Q]	Secondary metabolites biosynthesis, transport and catabolism	ABC transporter	ATP-binding cassette transporter abc2 OS=Schizosaccharomyces pombe (strain 972 / ATCC 24843) OX=284812 GN=abc2 PE=1 SV=1	V	Defense mechanisms	hypothetical protein STEHIDRAFT_69055, partial [Stereum hirsutum FP-91666 SS1]
gene_13210	[V]	Defense mechanisms	Molecular Function: ATP binding (GO:0005524);; Cellular Component: integral component of membrane (GO:0016021);; Molecular Function: ATPase activity, coupled to transmembrane movement of substances (GO:0042626);; Biological Process: transmembrane transport (GO:0055085);;	--	[Q]	Secondary metabolites biosynthesis, transport and catabolism	ABC transporter	Metal resistance protein YCF1 OS=Saccharomyces cerevisiae (strain ATCC 204508 / S288c) OX=559292 GN=YCF1 PE=1 SV=2	V	Defense mechanisms	hypothetical protein STEHIDRAFT_69055, partial [Stereum hirsutum FP-91666 SS1]
gene_1353	--	--	--	--	[Q]	Secondary metabolites biosynthesis, transport and catabolism	Multicopper oxidase	Laccase-2 OS=Pleurotus ostreatus OX=5322 GN=POX2 PE=1 SV=1	Q	Secondary metabolites biosynthesis, transport and catabolism	laccase [Stereum hirsutum FP-91666 SS1]
gene_1357	[DPM]	Cell cycle control, cell division, chromosome partitioning ;; Inorganic ion transport and metabolism ;; Cell wall/membrane/envelope biogenesis	--	--	[Q]	Secondary metabolites biosynthesis, transport and catabolism	Multicopper oxidase;; Multicopper oxidase;; Multicopper oxidase	Laccase-2 OS=Trametes villosa OX=47662 GN=LCC2 PE=3 SV=1	Q	Secondary metabolites biosynthesis, transport and catabolism	laccase [Stereum hirsutum FP-91666 SS1]
gene_13647	--	--	--	--	[Q]	Secondary metabolites biosynthesis, transport and catabolism	short chain dehydrogenase;; KR domain	Uncharacterized oxidoreductase C736.13 OS=Schizosaccharomyces pombe (strain 972 / ATCC 24843) OX=284812 GN=SPCC736.13 PE=3 SV=1	S	Function unknown	NAD-P-binding protein, partial [Stereum hirsutum FP-91666 SS1]
gene_6817	[ER]	Amino acid transport and metabolism ;; General function prediction only	Molecular Function: zinc ion binding (GO:0008270);; Molecular Function: oxidoreductase activity (GO:0016491);; Biological Process: oxidation-reduction process (GO:0055114);;	--	[Q]	Secondary metabolites biosynthesis, transport and catabolism	Alcohol dehydrogenase GroES-like domain;; Zinc-binding dehydrogenase;; Alcohol dehydrogenase GroES-associated	Zinc-type alcohol dehydrogenase-like protein C1198.01 OS=Schizosaccharomyces pombe (strain 972 / ATCC 24843) OX=284812 GN=SPBC1198.01 PE=3 SV=1	E	Amino acid transport and metabolism	glutathione-independent formaldehyde dehydrogenase [Stereum hirsutum FP-91666 SS1]
gene_9830	[G]	Carbohydrate transport and metabolism	Molecular Function: zinc ion binding (GO:0008270);; Molecular Function: oxidoreductase activity (GO:0016491);; Biological Process: obsolete mycelium development (GO:0043581);; Biological Process: oxidation-reduction process (GO:0055114);;	--	[Q]	Secondary metabolites biosynthesis, transport and catabolism	Alcohol dehydrogenase GroES-like domain;; Zinc-binding dehydrogenase	NADP-dependent alcohol dehydrogenase 6 OS=Saccharomyces cerevisiae (strain ATCC 204508 / S288c) OX=559292 GN=ADH6 PE=1 SV=1	C	Energy production and conversion	NADPH-dependent medium chain alcohol dehydrogenase [Stereum hirsutum FP-91666 SS1]
Amino acid and lipid metabolism
gene_10742	[I]	Lipid transport and metabolism	Cellular Component: membrane (GO:0016020);; Biological Process: single-organism metabolic process (GO:0044710);;	K10256|0|shs:STEHIDRAFT_64928|K10256 omega-6 fatty acid desaturase / acyl-lipid omega-6 desaturase (Delta-12 desaturase) [EC:1.14.19.6 1.14.19.22] | (RefSeq) hypothetical protein	--	--	Fatty acid desaturase	Delta(12) fatty acid desaturase OS=Mortierella isabellina OX=91625 PE=2 SV=1	I	Lipid transport and metabolism	hypothetical protein STEHIDRAFT_64928 [Stereum hirsutum FP-91666 SS1]
gene_11087	[ER]	Amino acid transport and metabolism ;; General function prediction only	Molecular Function: zinc ion binding (GO:0008270);; Molecular Function: mannitol 2-dehydrogenase (NADP+) activity (GO:0050085);; Biological Process: oxidation-reduction process (GO:0055114);;	K17818|0|shs:STEHIDRAFT_103570|K17818 D-arabinitol dehydrogenase (NADP+) [EC:1.1.1.287] | (RefSeq) NADP+-dependent D-mannitol dehydrogenase	[Q]	Secondary metabolites biosynthesis, transport and catabolism	Alcohol dehydrogenase GroES-like domain;; Zinc-binding dehydrogenase;; Glucose dehydrogenase C-terminus;; Zinc-binding dehydrogenase	D-arabinitol dehydrogenase 1 OS=Uromyces fabae OX=55588 GN=ARD1 PE=1 SV=1	E	Amino acid transport and metabolism	NADP+-dependent D-mannitol dehydrogenase [Stereum hirsutum FP-91666 SS1]
gene_13161	[I]	Lipid transport and metabolism	Molecular Function: enoyl-[acyl-carrier-protein] reductase (NADH) activity (GO:0004318);; Cellular Component: fatty acid synthase complex (GO:0005835);; Biological Process: fatty acid biosynthetic process (GO:0006633);; Molecular Function: metal ion binding (GO:0046872);; Biological Process: oxidation-reduction process (GO:0055114);;	K00668|0|shs:STEHIDRAFT_116267|K00668 fatty acid synthase subunit beta, fungi type [EC:2.3.1.86] | (RefSeq) hypothetical protein	--	--	Domain of unknown function (DUF1729)	Fatty acid synthase subunit beta OS=Candida albicans OX=5476 GN=FAS1 PE=3 SV=1	I	Lipid transport and metabolism	hypothetical protein STEHIDRAFT_116267 [Stereum hirsutum FP-91666 SS1]
gene_13181	[EQ]	Amino acid transport and metabolism ;; Secondary metabolites biosynthesis, transport and catabolism	Molecular Function: hydrolase activity (GO:0016787);;	--	--	--	Hydantoinase/oxoprolinase N-terminal region;; Hydantoinase/oxoprolinase	--	EQ	--	hypothetical protein STEHIDRAFT_163362 [Stereum hirsutum FP-91666 SS1]
gene_13237	[E]	Amino acid transport and metabolism	Molecular Function: catalytic activity (GO:0003824);; Molecular Function: binding (GO:0005488);;	--	[IE]	--	Carboxyltransferase domain, subdomain A and B	Urea amidolyase OS=Saccharomyces cerevisiae (strain ATCC 204508 / S288c) OX=559292 GN=DUR1,2 PE=1 SV=2	E	Amino acid transport and metabolism	hypothetical protein STEHIDRAFT_163415 [Stereum hirsutum FP-91666 SS1]
gene_13835	[I]	Lipid transport and metabolism	Molecular Function: magnesium ion binding (GO:0000287);; Molecular Function: carbonate dehydratase activity (GO:0004089);; Molecular Function: enoyl-[acyl-carrier-protein] reductase (NADH) activity (GO:0004318);; Cellular Component: fatty acid synthase complex (GO:0005835);; Biological Process: fatty acid biosynthetic process (GO:0006633);; Molecular Function: zinc ion binding (GO:0008270);; Mole…	--	--	--	--	Fatty acid synthase subunit beta OS=Yarrowia lipolytica (strain CLIB 122 / E 150) OX=284591 GN=FAS1 PE=3 SV=2	I	Lipid transport and metabolism	hypothetical protein STEHIDRAFT_28907, partial [Stereum hirsutum FP-91666 SS1]
gene_13852	[I]	Lipid transport and metabolism	--	K01054|7.37924e-111|shs:STEHIDRAFT_135897|K01054 acylglycerol lipase [EC:3.1.1.23] | (RefSeq) hypothetical protein	--	--	Serine aminopeptidase, S33	Putative monoglyceride lipase OS=Schizosaccharomyces pombe (strain 972 / ATCC 24843) OX=284812 GN=SPCC5E4.05c PE=1 SV=1	I	Lipid transport and metabolism	hypothetical protein STEHIDRAFT_135897 [Stereum hirsutum FP-91666 SS1]
gene_13876	[IQR]	Lipid transport and metabolism ;; Secondary metabolites biosynthesis, transport and catabolism ;; General function prediction only	--	--	[Q]	Secondary metabolites biosynthesis, transport and catabolism	short chain dehydrogenase;; Enoyl-(Acyl carrier protein) reductase;; KR domain	Uncharacterized oxidoreductase C736.13 OS=Schizosaccharomyces pombe (strain 972 / ATCC 24843) OX=284812 GN=SPCC736.13 PE=3 SV=1	S	Function unknown	NAD-P-binding protein [Stereum hirsutum FP-91666 SS1]
gene_1411	[I]	Lipid transport and metabolism	Molecular Function: oxidoreductase activity, acting on CH-OH group of donors (GO:0016614);; Biological Process: oxidation-reduction process (GO:0055114);;	--	--	--	Alpha/beta hydrolase family;; Serine aminopeptidase, S33;; alpha/beta hydrolase fold	--	S	Function unknown	alpha/beta-hydrolase [Stereum hirsutum FP-91666 SS1]
gene_3146	[E]	Amino acid transport and metabolism	Molecular Function: asparagine synthase (glutamine-hydrolyzing) activity (GO:0004066);; Cellular Component: nucleus (GO:0005634);; Cellular Component: cytosol (GO:0005829);; Biological Process: asparagine biosynthetic process (GO:0006529);;	K01953|0|shs:STEHIDRAFT_51955|K01953 asparagine synthase (glutamine-hydrolysing) [EC:6.3.5.4] | (RefSeq) asparagine synthase	[E]	Amino acid transport and metabolism	Asparagine synthase;; Glutamine amidotransferase domain;; Glutamine amidotransferase domain	Probable asparagine synthetase [glutamine-hydrolyzing] OS=Schizosaccharomyces pombe (strain 972 / ATCC 24843) OX=284812 GN=asn1 PE=1 SV=3	E	Amino acid transport and metabolism	asparagine synthase [Stereum hirsutum FP-91666 SS1]
gene_6817	[ER]	Amino acid transport and metabolism ;; General function prediction only	Molecular Function: zinc ion binding (GO:0008270);; Molecular Function: oxidoreductase activity (GO:0016491);; Biological Process: oxidation-reduction process (GO:0055114);;	--	[Q]	Secondary metabolites biosynthesis, transport and catabolism	Alcohol dehydrogenase GroES-like domain;; Zinc-binding dehydrogenase;; Alcohol dehydrogenase GroES-associated	Zinc-type alcohol dehydrogenase-like protein C1198.01 OS=Schizosaccharomyces pombe (strain 972 / ATCC 24843) OX=284812 GN=SPBC1198.01 PE=3 SV=1	E	Amino acid transport and metabolism	glutathione-independent formaldehyde dehydrogenase [Stereum hirsutum FP-91666 SS1]
gene_7293	[E]	Amino acid transport and metabolism	Biological Process: amino acid transmembrane transport (GO:0003333);; Molecular Function: amino acid transmembrane transporter activity (GO:0015171);; Cellular Component: integral component of membrane (GO:0016021);;	K16261|0|shs:STEHIDRAFT_131910|K16261 yeast amino acid transporter | (RefSeq) amino acid transporter	[E]	Amino acid transport and metabolism	Amino acid permease;; Amino acid permease	Proline-specific permease OS=Emericella nidulans (strain FGSC A4 / ATCC 38163 / CBS 112.46 / NRRL 194 / M139) OX=227321 GN=prnB PE=2 SV=2	E	Amino acid transport and metabolism	amino acid transporter [Stereum hirsutum FP-91666 SS1]
gene_7879	[E]	Amino acid transport and metabolism	--	--	--	--	Putative cyclase	--	S	Function unknown	putative cyclase [Stereum hirsutum FP-91666 SS1]
gene_7992	[I]	Lipid transport and metabolism	Molecular Function: iron ion binding (GO:0005506);; Cellular Component: endoplasmic reticulum membrane (GO:0005789);; Biological Process: fatty acid biosynthetic process (GO:0006633);; Biological Process: mannosyl-inositol phosphorylceramide metabolic process (GO:0006675);; Cellular Component: integral component of membrane (GO:0016021);; Molecular Function: heme binding (GO:0020037);; Biological…	K19703|0|shs:STEHIDRAFT_81527|K19703 4-hydroxysphinganine ceramide fatty acyl 2-hydroxylase [EC:1.14.18.6] | (RefSeq) fatty acid-2 hydroxylase	[I]	Lipid transport and metabolism	Cytochrome b5-like Heme/Steroid binding domain;; Fatty acid hydroxylase superfamily	Ceramide very long chain fatty acid hydroxylase SCS7 OS=Saccharomyces cerevisiae (strain ATCC 204508 / S288c) OX=559292 GN=SCS7 PE=1 SV=1	CI	--	fatty acid-2 hydroxylase [Stereum hirsutum FP-91666 SS1]
gene_8754	[E]	Amino acid transport and metabolism	Molecular Function: 3-dehydroquinate dehydratase activity (GO:0003855);; Molecular Function: 3-dehydroquinate synthase activity (GO:0003856);; Molecular Function: 3-phosphoshikimate 1-carboxyvinyltransferase activity (GO:0003866);; Molecular Function: shikimate 3-dehydrogenase (NADP+) activity (GO:0004764);; Molecular Function: shikimate kinase activity (GO:0004765);; Molecular Function: ATP bind…	K13830|0|shs:STEHIDRAFT_159248|K13830 pentafunctional AROM polypeptide [EC:4.2.3.4 4.2.1.10 1.1.1.25 2.7.1.71 2.5.1.19] | (RefSeq) hypothetical protein	[E]	Amino acid transport and metabolism	EPSP synthase (3-phosphoshikimate 1-carboxyvinyltransferase);; 3-dehydroquinate synthase;; Domain of unknown function (DUF1708)	Pentafunctional AROM polypeptide OS=Laccaria bicolor (strain S238N-H82 / ATCC MYA-4686) OX=486041 GN=LACBIDRAFT_233717 PE=3 SV=1	E	Amino acid transport and metabolism	hypothetical protein STEHIDRAFT_159248 [Stereum hirsutum FP-91666 SS1]
gene_8756	[IR]	Lipid transport and metabolism ;; General function prediction only	Molecular Function: oxidoreductase activity, acting on CH-OH group of donors (GO:0016614);; Molecular Function: flavin adenine dinucleotide binding (GO:0050660);; Biological Process: oxidation-reduction process (GO:0055114);;	--	[R]	General function prediction only	GMC oxidoreductase;; GMC oxidoreductase	Dehydrogenase citC OS=Monascus ruber OX=89489 GN=citC PE=1 SV=1	E	Amino acid transport and metabolism	GMC oxidoreductase [Stereum hirsutum FP-91666 SS1]
gene_9593	[E]	Amino acid transport and metabolism	Molecular Function: hydrolase activity, acting on carbon-nitrogen (but not peptide) bonds, in linear amidines (GO:0016813);; Molecular Function: metal ion binding (GO:0046872);;	K01480|0|shs:STEHIDRAFT_141199|K01480 agmatinase [EC:3.5.3.11] | (RefSeq) Arginase/deacetylase	[E]	Amino acid transport and metabolism	Arginase family	Putative agmatinase 1 OS=Schizosaccharomyces pombe (strain 972 / ATCC 24843) OX=284812 GN=SPAC11D3.09 PE=3 SV=1	E	Amino acid transport and metabolism	Arginase/deacetylase [Stereum hirsutum FP-91666 SS1]
gene_9819	[EQ]	Amino acid transport and metabolism ;; Secondary metabolites biosynthesis, transport and catabolism	--	--	--	--	--	--	S	Function unknown	hypothetical protein STEHIDRAFT_113739 [Stereum hirsutum FP-91666 SS1]
gene_13609	--	--	Cellular Component: membrane (GO:0016020);;	--	[E]	Amino acid transport and metabolism	--	Uncharacterized amino-acid permease C74.04 OS=Schizosaccharomyces pombe (strain 972 / ATCC 24843) OX=284812 GN=SPCC74.04 PE=3 SV=1	E	Amino acid transport and metabolism	hypothetical protein STEHIDRAFT_163757 [Stereum hirsutum FP-91666 SS1]
gene_1704	--	--	Biological Process: signal transduction (GO:0007165);; Cellular Component: membrane (GO:0016020);; Molecular Function: kinase activity (GO:0016301);; Biological Process: phosphorylation (GO:0016310);;	--	[I]	Lipid transport and metabolism	--	Dolichol kinase sec59 OS=Schizosaccharomyces pombe (strain 972 / ATCC 24843) OX=284812 GN=sec59 PE=3 SV=3	I	Lipid transport and metabolism	hypothetical protein STEHIDRAFT_72672 [Stereum hirsutum FP-91666 SS1]
gene_1812	--	--	Molecular Function: transferase activity (GO:0016740);;	--	[I]	Lipid transport and metabolism	Choline/Carnitine o-acyltransferase	Carnitine O-acetyltransferase, mitochondrial OS=Candida tropicalis OX=5482 GN=CAT2 PE=3 SV=1	S	Function unknown	carnitine acetyltransferase [Stereum hirsutum FP-91666 SS1]
gene_2406	[R]	General function prediction only	Biological Process: lipid metabolic process (GO:0006629);;	--	[I]	Lipid transport and metabolism	Patatin-like phospholipase	--	--	--	FabD/lysophospholipase-like protein, partial [Stereum hirsutum FP-91666 SS1]
gene_2494	--	--	Biological Process: metabolic process (GO:0008152);;	K13333|0|shs:STEHIDRAFT_165932|K13333 lysophospholipase [EC:3.1.1.5] | (RefSeq) FabD/lysophospholipase-like protein	[I]	Lipid transport and metabolism	Lysophospholipase catalytic domain	Lysophospholipase 1 OS=Candida glabrata (strain ATCC 2001 / CBS 138 / JCM 3761 / NBRC 0622 / NRRL Y-65) OX=284593 GN=PLB1 PE=3 SV=2	I	Lipid transport and metabolism	FabD/lysophospholipase-like protein [Stereum hirsutum FP-91666 SS1]
gene_6431	--	--	Biological Process: cellular response to nitrogen starvation (GO:0006995);; Molecular Function: L-amino acid transmembrane transporter activity (GO:0015179);; Molecular Function: arginine transmembrane transporter activity (GO:0015181);; Cellular Component: membrane (GO:0016020);; Biological Process: basic amino acid transmembrane import into vacuole (GO:0034490);; Biological Process: L-glutamate…	--	[E]	Amino acid transport and metabolism	Transmembrane amino acid transporter protein;; Tryptophan/tyrosine permease family	Vacuolar amino acid transporter 5 OS=Schizosaccharomyces pombe (strain 972 / ATCC 24843) OX=284812 GN=avt5 PE=3 SV=1	E	Amino acid transport and metabolism	hypothetical protein STEHIDRAFT_97540 [Stereum hirsutum FP-91666 SS1]
gene_7293	[E]	Amino acid transport and metabolism	Biological Process: amino acid transmembrane transport (GO:0003333);; Molecular Function: amino acid transmembrane transporter activity (GO:0015171);; Cellular Component: integral component of membrane (GO:0016021);;	K16261|0|shs:STEHIDRAFT_131910|K16261 yeast amino acid transporter | (RefSeq) amino acid transporter	[E]	Amino acid transport and metabolism	Amino acid permease;; Amino acid permease	Proline-specific permease OS=Emericella nidulans (strain FGSC A4 / ATCC 38163 / CBS 112.46 / NRRL 194 / M139) OX=227321 GN=prnB PE=2 SV=2	E	Amino acid transport and metabolism	amino acid transporter [Stereum hirsutum FP-91666 SS1]
gene_10297	[Q]	Secondary metabolites biosynthesis, transport and catabolism	Cellular Component: membrane (GO:0016020);; Molecular Function: hydrolase activity (GO:0016787);;	--	--	--	Amidohydrolase family;; Amidohydrolase family	--	Q	Secondary metabolites biosynthesis, transport and catabolism	hypothetical protein STEHIDRAFT_84516 [Stereum hirsutum FP-91666 SS1]
gene_10352	--	--	Cellular Component: membrane (GO:0016020);;	--	[L]	Replication, recombination and repair	--	--	S	Function unknown	hypothetical protein STEHIDRAFT_63960, partial [Stereum hirsutum FP-91666 SS1]
gene_12454	[P]	Inorganic ion transport and metabolism	Cellular Component: membrane (GO:0016020);;	K03549|0|shs:STEHIDRAFT_67996|K03549 KUP system potassium uptake protein | (RefSeq) potassium transporter	--	--	K+ potassium transporter	High affinity potassium transporter OS=Schwanniomyces occidentalis OX=27300 GN=HAK1 PE=3 SV=2	P	Inorganic ion transport and metabolism	potassium transporter [Stereum hirsutum FP-91666 SS1]
gene_13609	--	--	Cellular Component: membrane (GO:0016020);;	--	[E]	Amino acid transport and metabolism	--	Uncharacterized amino-acid permease C74.04 OS=Schizosaccharomyces pombe (strain 972 / ATCC 24843) OX=284812 GN=SPCC74.04 PE=3 SV=1	E	Amino acid transport and metabolism	hypothetical protein STEHIDRAFT_163757 [Stereum hirsutum FP-91666 SS1]
gene_2490	--	--	Cellular Component: membrane (GO:0016020);;	--	--	--	--	--	--	--	hypothetical protein STEHIDRAFT_108221 [Stereum hirsutum FP-91666 SS1]
gene_280	--	--	Cellular Component: membrane (GO:0016020);;	--	--	--	--	--	--	--	hypothetical protein STEHIDRAFT_43072, partial [Stereum hirsutum FP-91666 SS1]
gene_3957	[G]	Carbohydrate transport and metabolism	Cellular Component: membrane (GO:0016020);;	--	[R]	General function prediction only	Major Facilitator Superfamily;; Fungal trichothecene efflux pump (TRI12);; Sugar (and other) transporter	Efflux pump FUS6 OS=Gibberella fujikuroi (strain CBS 195.34 / IMI 58289 / NRRL A-6831) OX=1279085 GN=FUS6 PE=2 SV=1	G	Carbohydrate transport and metabolism	MFS general substrate transporter [Stereum hirsutum FP-91666 SS1]
gene_4404	--	--	Cellular Component: ER membrane protein complex (GO:0072546);;	--	[S]	Function unknown	Rab5-interacting protein (Rab5ip)	ER membrane protein complex subunit 6 OS=Schizosaccharomyces pombe (strain 972 / ATCC 24843) OX=284812 GN=SPCC1020.11c PE=3 SV=2	S	Function unknown	hypothetical protein STEHIDRAFT_155151 [Stereum hirsutum FP-91666 SS1]
gene_7209	--	--	Cellular Component: membrane (GO:0016020);;	--	--	--	Phosphotransferase enzyme family	--	--	--	hypothetical protein STEHIDRAFT_169208 [Stereum hirsutum FP-91666 SS1]
gene_7336	--	--	Cellular Component: membrane (GO:0016020);;	--	--	--	--	--	S	Function unknown	hypothetical protein STEHIDRAFT_157908 [Stereum hirsutum FP-91666 SS1]
gene_8323	--	--	Cellular Component: membrane (GO:0016020);; Molecular Function: transferase activity (GO:0016740);;	--	--	--	Cryptococcal mannosyltransferase 1	--	S	Function unknown	hypothetical protein STEHIDRAFT_60534 [Stereum hirsutum FP-91666 SS1]
gene_8741	--	--	Cellular Component: membrane (GO:0016020);;	--	--	--	--	--	S	Function unknown	hypothetical protein STEHIDRAFT_159234 [Stereum hirsutum FP-91666 SS1]
gene_8751	--	--	Cellular Component: membrane (GO:0016020);;	--	--	--	--	--	S	Function unknown	hypothetical protein STEHIDRAFT_27229, partial [Stereum hirsutum FP-91666 SS1]
gene_8819	--	--	Cellular Component: membrane (GO:0016020);;	--	--	--	--	--	S	Function unknown	hypothetical protein STEHIDRAFT_35074, partial [Stereum hirsutum FP-91666 SS1]
Transcription
gene_13653	[K]	Transcription	Molecular Function: O-methyltransferase activity (GO:0008171);; Biological Process: methylation (GO:0032259);;	--	[R]	General function prediction only	O-methyltransferase	4-O-methyltransferase 1 OS=Phanerochaete chrysosporium (strain RP-78 / ATCC MYA-4764 / FGSC 9002) OX=273507 GN=fgenesh1_kg.2_#_1379_#_Locus12621v1rpkm4.09 PE=1 SV=1	S	Function unknown	S-adenosyl-L-methionine-dependent methyltransferase [Stereum hirsutum FP-91666 SS1]
gene_4151	[K]	Transcription	Molecular Function: DNA binding (GO:0003677);; Biological Process: DNA-templated transcription, initiation (GO:0006352);;	K03120|0|shs:STEHIDRAFT_129729|K03120 transcription initiation factor TFIID TATA-box-binding protein | (RefSeq) TATA-box binding protein-like protein	[K]	Transcription	Transcription factor TFIID (or TATA-binding protein, TBP)	TATA-box-binding protein OS=Schizosaccharomyces pombe (strain 972 / ATCC 24843) OX=284812 GN=tbp1 PE=3 SV=1	K	Transcription	TATA-box binding protein-like protein [Stereum hirsutum FP-91666 SS1]
gene_9787	[KL]	Transcription ;; Replication, recombination and repair	Biological Process: negative regulation of transcription from RNA polymerase II promoter (GO:0000122);; Biological Process: chromatin silencing at rDNA (GO:0000183);; Molecular Function: ATP binding (GO:0005524);; Biological Process: nucleosome positioning (GO:0016584);; Molecular Function: ATPase activity (GO:0016887);; Biological Process: chromatin silencing at silent mating-type cassette (GO:0…	--	[R]	General function prediction only	SNF2 family N-terminal domain;; Helicase conserved C-terminal domain	Chromatin remodeling factor mit1 OS=Schizosaccharomyces pombe (strain 972 / ATCC 24843) OX=284812 GN=mit1 PE=1 SV=1	B	Chromatin structure and dynamics	hypothetical protein STEHIDRAFT_160211 [Stereum hirsutum FP-91666 SS1]
gene_9805	[KL]	Transcription ;; Replication, recombination and repair	Molecular Function: ATP binding (GO:0005524);; Molecular Function: zinc ion binding (GO:0008270);;	--	[KL]	--	--	Uncharacterized ATP-dependent helicase C23E6.02 OS=Schizosaccharomyces pombe (strain 972 / ATCC 24843) OX=284812 GN=SPBC23E6.02 PE=3 SV=1	L	Replication, recombination and repair	hypothetical protein STEHIDRAFT_62704, partial [Stereum hirsutum FP-91666 SS1]
gene_12843	--	--	Molecular Function: zinc ion binding (GO:0008270);;	--	[L]	Replication, recombination and repair	Zinc finger, C3HC4 type (RING finger);; Zinc finger, C3HC4 type (RING finger);; RING-type zinc-finger;; Zinc finger, C3HC4 type (RING finger)	Postreplication repair E3 ubiquitin-protein ligase RAD18 OS=Ashbya gossypii (strain ATCC 10895 / CBS 109.51 / FGSC 9923 / NRRL Y-1056) OX=284811 GN=RAD18 PE=3 SV=1	S	Function unknown	hypothetical protein STEHIDRAFT_163038 [Stereum hirsutum FP-91666 SS1]
gene_13023	--	--	Molecular Function: transcription factor activity, sequence-specific DNA binding (GO:0003700);; Biological Process: regulation of transcription, DNA-templated (GO:0006355);; Molecular Function: zinc ion binding (GO:0008270);; Molecular Function: sequence-specific DNA binding (GO:0043565);;	--	[K]	Transcription	GATA zinc finger	GATA zinc finger domain-containing protein C1393.08 OS=Schizosaccharomyces pombe (strain 972 / ATCC 24843) OX=284812 GN=SPCC1393.08 PE=4 SV=1	K	Transcription	glucocorticoid receptor-like protein, partial [Stereum hirsutum FP-91666 SS1]
gene_13169	--	--	Molecular Function: transcription factor activity, sequence-specific DNA binding (GO:0003700);; Biological Process: regulation of transcription, DNA-templated (GO:0006355);; Molecular Function: zinc ion binding (GO:0008270);; Molecular Function: sequence-specific DNA binding (GO:0043565);;	K09183|1.72403e-89|shs:STEHIDRAFT_69002|K09183 GATA-binding protein 4 | (RefSeq) glucocorticoid receptor-like protein	[K]	Transcription	GATA zinc finger	GATA zinc finger domain-containing protein C1393.08 OS=Schizosaccharomyces pombe (strain 972 / ATCC 24843) OX=284812 GN=SPCC1393.08 PE=4 SV=1	K	Transcription	glucocorticoid receptor-like protein, partial [Stereum hirsutum FP-91666 SS1]
gene_12006	--	--	Molecular Function: binding (GO:0005488);; Biological Process: transcription, DNA-templated (GO:0006351);;	--	--	--	Fungal specific transcription factor domain;; Fungal Zn(2)-Cys(6) binuclear cluster domain	Transcriptional activator protein acu-15 OS=Neurospora crassa (strain ATCC 24698 / 74-OR23-1A / CBS 708.71 / DSM 1257 / FGSC 987) OX=367110 GN=acu-15 PE=1 SV=2	S	Function unknown	hypothetical protein STEHIDRAFT_125535 [Stereum hirsutum FP-91666 SS1]
gene_13838	--	--	Molecular Function: nucleic acid binding (GO:0003676);;	K11593|0|shs:STEHIDRAFT_163957|K11593 eukaryotic translation initiation factor 2C | (RefSeq) Piwi-domain-containing protein	[J]	Translation, ribosomal structure and biogenesis	Piwi domain;; Argonaute linker 1 domain	Protein argonaute OS=Schizosaccharomyces pombe (strain 972 / ATCC 24843) OX=284812 GN=ago1 PE=1 SV=1	J	Translation, ribosomal structure and biogenesis	Piwi-domain-containing protein [Stereum hirsutum FP-91666 SS1]
gene_13856	--	--	Molecular Function: DNA binding (GO:0003677);;	--	--	--	--	Transcriptional repressor XBP1 OS=Saccharomyces cerevisiae (strain ATCC 204508 / S288c) OX=559292 GN=XBP1 PE=1 SV=1	S	Function unknown	DNA-binding domain of Mlu1-box binding protein MBP1, partial [Stereum hirsutum FP-91666 SS1]
gene_1910	--	--	Molecular Function: nucleic acid binding (GO:0003676);;	--	[R]	General function prediction only	Integrase core domain	Transposon Ty4-P Gag-Pol polyprotein OS=Saccharomyces cerevisiae (strain ATCC 204508 / S288c) OX=559292 GN=TY4B-P PE=5 SV=2	S	Function unknown	ribonuclease H-like protein, partial [Stereum hirsutum FP-91666 SS1]
gene_8706	--	--	Molecular Function: transcription factor activity, sequence-specific DNA binding (GO:0003700);; Biological Process: regulation of transcription, DNA-templated (GO:0006355);; Molecular Function: zinc ion binding (GO:0008270);; Molecular Function: sequence-specific DNA binding (GO:0043565);;	--	--	--	--	--	K	Transcription	hypothetical protein STEHIDRAFT_112886 [Stereum hirsutum FP-91666 SS1]
gene_8730	--	--	Molecular Function: transcription factor activity, sequence-specific DNA binding (GO:0003700);; Biological Process: regulation of transcription, DNA-templated (GO:0006355);;	--	--	--	Fungal Zn(2)-Cys(6) binuclear cluster domain	--	--	--	hypothetical protein STEHIDRAFT_112901 [Stereum hirsutum FP-91666 SS1]
gene_11052	--	--	--	--	[K]	Transcription	--	--	K	Transcription	hypothetical protein STEHIDRAFT_161384 [Stereum hirsutum FP-91666 SS1]
gene_13155	--	--	--	K15601|0|shs:STEHIDRAFT_69030|K15601 lysine-specific demethylase 3 [EC:1.14.11.-] | (RefSeq) hypothetical protein	[K]	Transcription	JmjC domain, hydroxylase	--	S	Function unknown	hypothetical protein STEHIDRAFT_69030, partial [Stereum hirsutum FP-91666 SS1]
gene_13222	--	--	Cellular Component: heterochromatin (GO:0000792);; Cellular Component: nucleus (GO:0005634);; Biological Process: chromatin organization (GO:0006325);; Biological Process: negative regulation of transcription, DNA-templated (GO:0045892);;	--	[K]	Transcription	--	Chromo domain-containing protein 1 OS=Saccharomyces cerevisiae (strain ATCC 204508 / S288c) OX=559292 GN=CHD1 PE=1 SV=1	B	Chromatin structure and dynamics	hypothetical protein STEHIDRAFT_163401 [Stereum hirsutum FP-91666 SS1]
gene_13604	[R]	General function prediction only	--	--	[K]	Transcription	WD domain, G-beta repeat;; Anaphase-promoting complex subunit 4 WD40 domain;; Bartter syndrome, infantile, with sensorineural deafness (Barttin)	Vegetative incompatibility protein HET-E-1 OS=Podospora anserina OX=5145 GN=HET-E1 PE=4 SV=1	S	Function unknown	WD40 repeat-like protein, partial [Stereum hirsutum FP-91666 SS1]
gene_13851	--	--	--	--	[K]	Transcription	--	--	S	Function unknown	hypothetical protein STEHIDRAFT_163969 [Stereum hirsutum FP-91666 SS1]
gene_2095	--	--	Cellular Component: nucleus (GO:0005634);; Biological Process: negative regulation of transcription from RNA polymerase III promoter (GO:0016480);; Biological Process: macromolecular complex subunit organization (GO:0043933);;	--	[K]	Transcription	Maf1 regulator	Repressor of RNA polymerase III transcription maf1 OS=Schizosaccharomyces pombe (strain 972 / ATCC 24843) OX=284812 GN=maf1 PE=1 SV=5	O	Posttranslational modification, protein turnover, chaperones	Maf1-domain-containing protein [Stereum hirsutum FP-91666 SS1]
gene_4148	[P]	Inorganic ion transport and metabolism	Biological Process: nuclear-transcribed mRNA catabolic process, deadenylation-dependent decay (GO:0000288);; Molecular Function: alpha-amylase activity (GO:0004556);; Molecular Function: calcium ion binding (GO:0005509);; Cellular Component: cytoplasm (GO:0005737);; Biological Process: regulation of transcription from RNA polymerase II promoter (GO:0006357);; Biological Process: transcription elo…	K12604|0|shs:STEHIDRAFT_154920|K12604 CCR4-NOT transcription complex subunit 1 | (RefSeq) hypothetical protein	[K]	Transcription	CCR4-NOT transcription complex subunit 1 CAF1-binding domain;; Domain of unknown function (DUF3819);; CCR4-NOT transcription complex subunit 1 TTP binding domain;; Cation transport ATPase (P-type)	General negative regulator of transcription subunit 1 OS=Schizosaccharomyces pombe (strain 972 / ATCC 24843) OX=284812 GN=not1 PE=1 SV=1	K	Transcription	hypothetical protein STEHIDRAFT_154920 [Stereum hirsutum FP-91666 SS1]
gene_8593	--	--	Cellular Component: nucleus (GO:0005634);; Biological Process: transcription, DNA-templated (GO:0006351);;	K03005|0|shs:STEHIDRAFT_170116|K03005 DNA-directed RNA polymerase I subunit RPA49 | (RefSeq) RNA polymerase I associated factor A49-like protein	[K]	Transcription	A49-like RNA polymerase I associated factor	DNA-directed RNA polymerase I subunit rpa49 OS=Schizosaccharomyces pombe (strain 972 / ATCC 24843) OX=284812 GN=rpa49 PE=2 SV=1	K	Transcription	RNA polymerase I associated factor A49-like protein [Stereum hirsutum FP-91666 SS1]
gene_8714	--	--	--	--	[K]	Transcription	--	--	S	Function unknown	hypothetical protein STEHIDRAFT_42365, partial [Stereum hirsutum FP-91666 SS1]
gene_13251	--	--	Molecular Function: RNA polymerase II transcription factor activity, sequence-specific DNA binding (GO:0000981);; Molecular Function: DNA binding (GO:0003677);; Cellular Component: nucleus (GO:0005634);; Biological Process: regulation of transcription from RNA polymerase II promoter (GO:0006357);; Molecular Function: zinc ion binding (GO:0008270);;	--	--	--	Fungal specific transcription factor domain;; Fungal Zn(2)-Cys(6) binuclear cluster domain	Uncharacterized transcriptional regulatory protein C777.02 OS=Schizosaccharomyces pombe (strain 972 / ATCC 24843) OX=284812 GN=SPCC777.02 PE=3 SV=4	S	Function unknown	hypothetical protein STEHIDRAFT_163427 [Stereum hirsutum FP-91666 SS1]
Translation, ribosomal structure and biogenesis
gene_12577	[J]	Translation, ribosomal structure and biogenesis	Molecular Function: structural constituent of ribosome (GO:0003735);; Cellular Component: ribosome (GO:0005840);; Biological Process: translation (GO:0006412);;	K02868|5.1519e-124|shs:STEHIDRAFT_125930|K02868 large subunit ribosomal protein L11e | (RefSeq) 60S ribosomal protein L11	[J]	Translation, ribosomal structure and biogenesis	Ribosomal protein L5;; ribosomal L5P family C-terminus	60S ribosomal protein L11 OS=Neurospora crassa (strain ATCC 24698 / 74-OR23-1A / CBS 708.71 / DSM 1257 / FGSC 987) OX=367110 GN=rpl-11 PE=3 SV=2	J	Translation, ribosomal structure and biogenesis	60S ribosomal protein L11 [Stereum hirsutum FP-91666 SS1]
gene_13178	[J]	Translation, ribosomal structure and biogenesis	Molecular Function: single-stranded DNA binding (GO:0003697);; Molecular Function: endonuclease activity (GO:0004519);; Cellular Component: nucleus (GO:0005634);; Biological Process: nucleotide-excision repair (GO:0006289);; Cellular Component: intracellular ribonucleoprotein complex (GO:0030529);; Biological Process: ribosome biogenesis (GO:0042254);; Biological Process: nucleic acid phosphodies…	K02936|4.79277e-171|shs:STEHIDRAFT_163359|K02936 large subunit ribosomal protein L7Ae | (RefSeq) L30e-like protein	[J]	Translation, ribosomal structure and biogenesis	Ribosomal protein L7Ae/L30e/S12e/Gadd45 family	60S ribosomal protein L8 OS=Schizosaccharomyces pombe (strain 972 / ATCC 24843) OX=284812 GN=rpl8 PE=1 SV=3	J	Translation, ribosomal structure and biogenesis	L30e-like protein [Stereum hirsutum FP-91666 SS1]
gene_1419	[J]	Translation, ribosomal structure and biogenesis	Biological Process: ribosomal subunit export from nucleus (GO:0000054);; Molecular Function: translation initiation factor activity (GO:0003743);; Cellular Component: nucleolus (GO:0005730);; Cellular Component: cytoplasm (GO:0005737);; Biological Process: translational initiation (GO:0006413);; Biological Process: mature ribosome assembly (GO:0042256);; Biological Process: ribosomal large subuni…	K03264|1.52417e-177|shs:STEHIDRAFT_90515|K03264 translation initiation factor 6 | (RefSeq) translation initiation factor 6	[J]	Translation, ribosomal structure and biogenesis	eIF-6 family	Eukaryotic translation initiation factor 6 OS=Saccharomyces cerevisiae (strain ATCC 204508 / S288c) OX=559292 GN=TIF6 PE=1 SV=1	J	Translation, ribosomal structure and biogenesis	translation initiation factor 6 [Stereum hirsutum FP-91666 SS1]
gene_2379	[J]	Translation, ribosomal structure and biogenesis	--	--	--	--	Acetyltransferase (GNAT) domain	Uncharacterized N-acetyltransferase C550.08 OS=Schizosaccharomyces pombe (strain 972 / ATCC 24843) OX=284812 GN=SPCC550.08 PE=3 SV=1	S	Function unknown	hypothetical protein STEHIDRAFT_128452 [Stereum hirsutum FP-91666 SS1]
gene_4475	[J]	Translation, ribosomal structure and biogenesis	Biological Process: nuclear-transcribed mRNA catabolic process, deadenylation-dependent decay (GO:0000288);; Biological Process: cytoplasmic translational termination (GO:0002184);; Molecular Function: translation release factor activity (GO:0003747);; Molecular Function: GTPase activity (GO:0003924);; Molecular Function: GTP binding (GO:0005525);; Cellular Component: cytosol (GO:0005829);; Cellu…	K03267|0|shs:STEHIDRAFT_76469|K03267 peptide chain release factor subunit 3 | (RefSeq) hypothetical protein	[J]	Translation, ribosomal structure and biogenesis	Elongation factor Tu GTP binding domain;; Elongation factor Tu C-terminal domain;; Elongation factor Tu domain 2	Eukaryotic peptide chain release factor GTP-binding subunit OS=Saccharomyces cerevisiae (strain ATCC 204508 / S288c) OX=559292 GN=SUP35 PE=1 SV=1	J	Translation, ribosomal structure and biogenesis	hypothetical protein STEHIDRAFT_76469 [Stereum hirsutum FP-91666 SS1]
gene_8726	[J]	Translation, ribosomal structure and biogenesis	Cellular Component: cytosol (GO:0005829);; Biological Process: proteolysis (GO:0006508);; Molecular Function: metal ion binding (GO:0046872);; Molecular Function: metalloaminopeptidase activity (GO:0070006);; Biological Process: protein initiator methionine removal (GO:0070084);;	K01265|9.80232e-68|shs:STEHIDRAFT_132827|K01265 methionyl aminopeptidase [EC:3.4.11.18] | (RefSeq) hypothetical protein	[R]	General function prediction only	Metallopeptidase family M24	Methionine aminopeptidase 2 OS=Laccaria bicolor (strain S238N-H82 / ATCC MYA-4686) OX=486041 GN=LACBIDRAFT_242662 PE=3 SV=1	J	Translation, ribosomal structure and biogenesis	hypothetical protein STEHIDRAFT_132827 [Stereum hirsutum FP-91666 SS1]
gene_9451	[J]	Translation, ribosomal structure and biogenesis	Molecular Function: RNA binding (GO:0003723);; Molecular Function: structural constituent of ribosome (GO:0003735);; Biological Process: translation (GO:0006412);; Cellular Component: small ribosomal subunit (GO:0015935);;	K02980|1.60582e-32|shs:STEHIDRAFT_123738|K02980 small subunit ribosomal protein S29e | (RefSeq) ribosomal protein S14	[J]	Translation, ribosomal structure and biogenesis	Ribosomal protein S14p/S29e	40S ribosomal protein S29 OS=Magnaporthe oryzae (strain Y34) OX=1143189 GN=RPS29 PE=3 SV=1	J	Translation, ribosomal structure and biogenesis	predicted protein [Mycena chlorophos]
gene_7508	--	--	Biological Process: nuclear-transcribed mRNA catabolic process, nonsense-mediated decay (GO:0000184);; Molecular Function: nucleic acid binding (GO:0003676);; Molecular Function: ATP-dependent RNA helicase activity (GO:0004004);; Molecular Function: ATP binding (GO:0005524);; Cellular Component: nucleolus (GO:0005730);; Cellular Component: mitochondrion (GO:0005739);; Cellular Component: cytosol …	--	[A]	RNA processing and modification	--	ATP-dependent RNA helicase DBP2-A OS=Cryptococcus neoformans var. neoformans serotype D (strain JEC21 / ATCC MYA-565) OX=214684 GN=DBP2 PE=3 SV=1	L	Replication, recombination and repair	hypothetical protein STEHIDRAFT_169360 [Stereum hirsutum FP-91666 SS1]
gene_13204	--	--	Molecular Function: RNA binding (GO:0003723);;	--	[J]	Translation, ribosomal structure and biogenesis	Pumilio-family RNA binding repeat	Pumilio domain-containing protein C6G9.14 OS=Schizosaccharomyces pombe (strain 972 / ATCC 24843) OX=284812 GN=SPAC6G9.14 PE=4 SV=1	J	Translation, ribosomal structure and biogenesis	ARM repeat-containing protein [Stereum hirsutum FP-91666 SS1]
gene_13857	--	--	Molecular Function: RNA binding (GO:0003723);; Molecular Function: ribonuclease III activity (GO:0004525);; Biological Process: RNA processing (GO:0006396);; Biological Process: RNA phosphodiester bond hydrolysis, endonucleolytic (GO:0090502);;	--	--	--	Double-stranded RNA binding motif	--	S	Function unknown	hypothetical protein STEHIDRAFT_28098, partial [Stereum hirsutum FP-91666 SS1]

## Sheet: CpG SA410
Secondary metabolites biosynthesis, transport and catabolism
gene_10297	[Q]	Secondary metabolites biosynthesis, transport and catabolism	Cellular Component: membrane (GO:0016020);; Molecular Function: hydrolase activity (GO:0016787);;	--	--	--	Amidohydrolase family;; Amidohydrolase family	--	Q	Secondary metabolites biosynthesis, transport and catabolism	hypothetical protein STEHIDRAFT_84516 [Stereum hirsutum FP-91666 SS1]
gene_12576	[QV]	Secondary metabolites biosynthesis, transport and catabolism ;; Defense mechanisms	Molecular Function: monooxygenase activity (GO:0004497);; Molecular Function: iron ion binding (GO:0005506);; Molecular Function: oxidoreductase activity, acting on paired donors, with incorporation or reduction of molecular oxygen (GO:0016705);; Molecular Function: heme binding (GO:0020037);; Biological Process: oxidation-reduction process (GO:0055114);;	--	[Q]	Secondary metabolites biosynthesis, transport and catabolism	Cytochrome P450	Cytochrome P450 monooxygenase psiH OS=Psilocybe cubensis OX=181762 GN=psiH PE=1 SV=1	Q	Secondary metabolites biosynthesis, transport and catabolism	cytochrome P450 [Stereum hirsutum FP-91666 SS1]
gene_13164	[Q]	Secondary metabolites biosynthesis, transport and catabolism	--	K01061|0|shs:STEHIDRAFT_135598|K01061 carboxymethylenebutenolidase [EC:3.1.1.45] | (RefSeq) hypothetical protein	--	--	--	--	Q	Secondary metabolites biosynthesis, transport and catabolism	hypothetical protein STEHIDRAFT_135598 [Stereum hirsutum FP-91666 SS1]
gene_13548	[QV]	Secondary metabolites biosynthesis, transport and catabolism ;; Defense mechanisms	Molecular Function: iron ion binding (GO:0005506);; Molecular Function: oxidoreductase activity, acting on paired donors, with incorporation or reduction of molecular oxygen (GO:0016705);; Molecular Function: heme binding (GO:0020037);; Biological Process: oxidation-reduction process (GO:0055114);;	--	[Q]	Secondary metabolites biosynthesis, transport and catabolism	Cytochrome P450	Multifunctional cytochrome P450 monooxygenase af510 OS=Neosartorya fumigata (strain ATCC MYA-4609 / Af293 / CBS 101355 / FGSC A1100) OX=330879 GN=af510 PE=1 SV=1	Q	Secondary metabolites biosynthesis, transport and catabolism	cytochrome P450 [Stereum hirsutum FP-91666 SS1]
gene_13661	[QV]	Secondary metabolites biosynthesis, transport and catabolism ;; Defense mechanisms	Molecular Function: monooxygenase activity (GO:0004497);; Molecular Function: iron ion binding (GO:0005506);; Cellular Component: integral component of membrane (GO:0016021);; Molecular Function: oxidoreductase activity, acting on paired donors, with incorporation or reduction of molecular oxygen (GO:0016705);; Molecular Function: heme binding (GO:0020037);; Biological Process: oxidation-reductio…	--	[Q]	Secondary metabolites biosynthesis, transport and catabolism	Cytochrome P450	Cytochrome P450 monooxygenase psiH OS=Psilocybe cubensis OX=181762 GN=psiH PE=1 SV=1	Q	Secondary metabolites biosynthesis, transport and catabolism	cytochrome P450 [Stereum hirsutum FP-91666 SS1]
gene_13795	[QV]	Secondary metabolites biosynthesis, transport and catabolism ;; Defense mechanisms	Molecular Function: monooxygenase activity (GO:0004497);; Molecular Function: iron ion binding (GO:0005506);; Molecular Function: oxidoreductase activity, acting on paired donors, with incorporation or reduction of molecular oxygen (GO:0016705);; Molecular Function: heme binding (GO:0020037);; Biological Process: oxidation-reduction process (GO:0055114);;	--	[Q]	Secondary metabolites biosynthesis, transport and catabolism	Cytochrome P450	Cytochrome P450 monooxygenase psiH OS=Psilocybe cubensis OX=181762 GN=psiH PE=1 SV=1	Q	Secondary metabolites biosynthesis, transport and catabolism	cytochrome P450, partial [Stereum hirsutum FP-91666 SS1]
gene_13867	[QV]	Secondary metabolites biosynthesis, transport and catabolism ;; Defense mechanisms	Molecular Function: monooxygenase activity (GO:0004497);; Molecular Function: iron ion binding (GO:0005506);; Molecular Function: oxidoreductase activity, acting on paired donors, with incorporation or reduction of molecular oxygen (GO:0016705);; Molecular Function: heme binding (GO:0020037);; Biological Process: oxidation-reduction process (GO:0055114);;	--	[QI]	--	Cytochrome P450	Cytochrome P450 monooxygenase FUM15 OS=Gibberella moniliformis (strain M3125 / FGSC 7600) OX=334819 GN=FUM15 PE=3 SV=1	Q	Secondary metabolites biosynthesis, transport and catabolism	cytochrome P450 [Stereum hirsutum FP-91666 SS1]
gene_13868	[QV]	Secondary metabolites biosynthesis, transport and catabolism ;; Defense mechanisms	Molecular Function: iron ion binding (GO:0005506);; Molecular Function: oxidoreductase activity, acting on paired donors, with incorporation or reduction of molecular oxygen (GO:0016705);; Molecular Function: heme binding (GO:0020037);; Biological Process: oxidation-reduction process (GO:0055114);;	--	[Q]	Secondary metabolites biosynthesis, transport and catabolism	Cytochrome P450	Cytochrome P450 monooxygenase patH OS=Aspergillus clavatus (strain ATCC 1007 / CBS 513.65 / DSM 816 / NCTC 3887 / NRRL 1) OX=344612 GN=patH PE=1 SV=1	Q	Secondary metabolites biosynthesis, transport and catabolism	cytochrome P450 [Stereum hirsutum FP-91666 SS1]
gene_6418	[QV]	Secondary metabolites biosynthesis, transport and catabolism ;; Defense mechanisms	Cellular Component: membrane (GO:0016020);; Molecular Function: oxidoreductase activity (GO:0016491);; Molecular Function: metal ion binding (GO:0046872);;	--	[Q]	Secondary metabolites biosynthesis, transport and catabolism	Cytochrome P450	Cytochrome P450 monooxygenase psiH OS=Psilocybe cubensis OX=181762 GN=psiH PE=1 SV=1	Q	Secondary metabolites biosynthesis, transport and catabolism	cytochrome P450 [Stereum hirsutum FP-91666 SS1]
gene_7289	[QV]	Secondary metabolites biosynthesis, transport and catabolism ;; Defense mechanisms	--	--	[QI]	--	Cytochrome P450	Cytochrome P450 52A5 OS=Candida maltosa OX=5479 GN=CYP52A5 PE=1 SV=1	Q	Secondary metabolites biosynthesis, transport and catabolism	cytochrome P450 [Stereum hirsutum FP-91666 SS1]
gene_6419	--	--	Molecular Function: monooxygenase activity (GO:0004497);; Molecular Function: iron ion binding (GO:0005506);; Cellular Component: integral component of membrane (GO:0016021);; Molecular Function: oxidoreductase activity, acting on paired donors, with incorporation or reduction of molecular oxygen (GO:0016705);; Molecular Function: heme binding (GO:0020037);; Biological Process: oxidation-reductio…	--	--	--	--	Cytochrome P450 monooxygenase psiH OS=Psilocybe cubensis OX=181762 GN=psiH PE=1 SV=1	Q	Secondary metabolites biosynthesis, transport and catabolism	hypothetical protein STEHIDRAFT_56896, partial [Stereum hirsutum FP-91666 SS1]
gene_11087	[ER]	Amino acid transport and metabolism ;; General function prediction only	Molecular Function: zinc ion binding (GO:0008270);; Molecular Function: mannitol 2-dehydrogenase (NADP+) activity (GO:0050085);; Biological Process: oxidation-reduction process (GO:0055114);;	K17818|0|shs:STEHIDRAFT_103570|K17818 D-arabinitol dehydrogenase (NADP+) [EC:1.1.1.287] | (RefSeq) NADP+-dependent D-mannitol dehydrogenase	[Q]	Secondary metabolites biosynthesis, transport and catabolism	Alcohol dehydrogenase GroES-like domain;; Zinc-binding dehydrogenase;; Glucose dehydrogenase C-terminus;; Zinc-binding dehydrogenase	D-arabinitol dehydrogenase 1 OS=Uromyces fabae OX=55588 GN=ARD1 PE=1 SV=1	E	Amino acid transport and metabolism	NADP+-dependent D-mannitol dehydrogenase [Stereum hirsutum FP-91666 SS1]
gene_13134	[V]	Defense mechanisms	Molecular Function: ATP binding (GO:0005524);; Cellular Component: integral component of membrane (GO:0016021);; Molecular Function: ATPase activity, coupled to transmembrane movement of substances (GO:0042626);; Biological Process: transmembrane transport (GO:0055085);;	--	[Q]	Secondary metabolites biosynthesis, transport and catabolism	ABC transporter	ATP-binding cassette transporter abc2 OS=Schizosaccharomyces pombe (strain 972 / ATCC 24843) OX=284812 GN=abc2 PE=1 SV=1	V	Defense mechanisms	hypothetical protein STEHIDRAFT_69055, partial [Stereum hirsutum FP-91666 SS1]
gene_1353	--	--	--	--	[Q]	Secondary metabolites biosynthesis, transport and catabolism	Multicopper oxidase	Laccase-2 OS=Pleurotus ostreatus OX=5322 GN=POX2 PE=1 SV=1	Q	Secondary metabolites biosynthesis, transport and catabolism	laccase [Stereum hirsutum FP-91666 SS1]
gene_1357	[DPM]	Cell cycle control, cell division, chromosome partitioning ;; Inorganic ion transport and metabolism ;; Cell wall/membrane/envelope biogenesis	--	--	[Q]	Secondary metabolites biosynthesis, transport and catabolism	Multicopper oxidase;; Multicopper oxidase;; Multicopper oxidase	Laccase-2 OS=Trametes villosa OX=47662 GN=LCC2 PE=3 SV=1	Q	Secondary metabolites biosynthesis, transport and catabolism	laccase [Stereum hirsutum FP-91666 SS1]
gene_13647	--	--	--	--	[Q]	Secondary metabolites biosynthesis, transport and catabolism	short chain dehydrogenase;; KR domain	Uncharacterized oxidoreductase C736.13 OS=Schizosaccharomyces pombe (strain 972 / ATCC 24843) OX=284812 GN=SPCC736.13 PE=3 SV=1	S	Function unknown	NAD-P-binding protein, partial [Stereum hirsutum FP-91666 SS1]
gene_13876	[IQR]	Lipid transport and metabolism ;; Secondary metabolites biosynthesis, transport and catabolism ;; General function prediction only	--	--	[Q]	Secondary metabolites biosynthesis, transport and catabolism	short chain dehydrogenase;; Enoyl-(Acyl carrier protein) reductase;; KR domain	Uncharacterized oxidoreductase C736.13 OS=Schizosaccharomyces pombe (strain 972 / ATCC 24843) OX=284812 GN=SPCC736.13 PE=3 SV=1	S	Function unknown	NAD-P-binding protein [Stereum hirsutum FP-91666 SS1]
gene_7224	[P]	Inorganic ion transport and metabolism	--	--	[Q]	Secondary metabolites biosynthesis, transport and catabolism	Pyridine nucleotide-disulphide oxidoreductase;; Flavin-binding monooxygenase-like;; Pyridine nucleotide-disulphide oxidoreductase;; FAD dependent oxidoreductase;; L-lysine 6-monooxygenase (NADPH-requiring);; NAD(P)-binding Rossmann-like domain;; Shikimate / quinate 5-dehydrogenase;; Pyridine nucleotide-disulphide oxidoreductase;; FAD-NAD(P)-binding;; Putative NAD(P)-binding	FAD-dependent monooxygenase DEP4 OS=Alternaria brassicicola OX=29001 GN=DEP4 PE=2 SV=1	S	Function unknown	FAD/NAD-P-binding domain-containing protein [Stereum hirsutum FP-91666 SS1]
gene_74	[P]	Inorganic ion transport and metabolism	Molecular Function: nucleotide binding (GO:0000166);; Molecular Function: monooxygenase activity (GO:0004497);; Molecular Function: coenzyme binding (GO:0050662);;	--	[Q]	Secondary metabolites biosynthesis, transport and catabolism	Flavin-binding monooxygenase-like;; Pyridine nucleotide-disulphide oxidoreductase;; Pyridine nucleotide-disulphide oxidoreductase;; L-lysine 6-monooxygenase (NADPH-requiring);; Pyridine nucleotide-disulphide oxidoreductase;; NAD(P)-binding Rossmann-like domain;; FAD binding domain;; FAD binding domain	--	P	Inorganic ion transport and metabolism	FAD/NAD-P-binding domain-containing protein [Stereum hirsutum FP-91666 SS1]
gene_8804	[V]	Defense mechanisms	Molecular Function: nucleotide binding (GO:0000166);; Biological Process: transport (GO:0006810);; Cellular Component: membrane (GO:0016020);; Molecular Function: ATPase activity (GO:0016887);;	--	[Q]	Secondary metabolites biosynthesis, transport and catabolism	ABC transporter transmembrane region;; ABC transporter;; AAA domain, putative AbiEii toxin, Type IV TA system;; Type II/IV secretion system protein	ABC transporter cctS OS=Talaromyces islandicus OX=28573 GN=cctS PE=3 SV=1	V	Defense mechanisms	hypothetical protein STEHIDRAFT_61225 [Stereum hirsutum FP-91666 SS1]
Amino acid and lipid metabolism
gene_11087	[ER]	Amino acid transport and metabolism ;; General function prediction only	Molecular Function: zinc ion binding (GO:0008270);; Molecular Function: mannitol 2-dehydrogenase (NADP+) activity (GO:0050085);; Biological Process: oxidation-reduction process (GO:0055114);;	K17818|0|shs:STEHIDRAFT_103570|K17818 D-arabinitol dehydrogenase (NADP+) [EC:1.1.1.287] | (RefSeq) NADP+-dependent D-mannitol dehydrogenase	[Q]	Secondary metabolites biosynthesis, transport and catabolism	Alcohol dehydrogenase GroES-like domain;; Zinc-binding dehydrogenase;; Glucose dehydrogenase C-terminus;; Zinc-binding dehydrogenase	D-arabinitol dehydrogenase 1 OS=Uromyces fabae OX=55588 GN=ARD1 PE=1 SV=1	E	Amino acid transport and metabolism	NADP+-dependent D-mannitol dehydrogenase [Stereum hirsutum FP-91666 SS1]
gene_13161	[I]	Lipid transport and metabolism	Molecular Function: enoyl-[acyl-carrier-protein] reductase (NADH) activity (GO:0004318);; Cellular Component: fatty acid synthase complex (GO:0005835);; Biological Process: fatty acid biosynthetic process (GO:0006633);; Molecular Function: metal ion binding (GO:0046872);; Biological Process: oxidation-reduction process (GO:0055114);;	K00668|0|shs:STEHIDRAFT_116267|K00668 fatty acid synthase subunit beta, fungi type [EC:2.3.1.86] | (RefSeq) hypothetical protein	--	--	Domain of unknown function (DUF1729)	Fatty acid synthase subunit beta OS=Candida albicans OX=5476 GN=FAS1 PE=3 SV=1	I	Lipid transport and metabolism	hypothetical protein STEHIDRAFT_116267 [Stereum hirsutum FP-91666 SS1]
gene_13181	[EQ]	Amino acid transport and metabolism ;; Secondary metabolites biosynthesis, transport and catabolism	Molecular Function: hydrolase activity (GO:0016787);;	--	--	--	Hydantoinase/oxoprolinase N-terminal region;; Hydantoinase/oxoprolinase	--	EQ	--	hypothetical protein STEHIDRAFT_163362 [Stereum hirsutum FP-91666 SS1]
gene_13237	[E]	Amino acid transport and metabolism	Molecular Function: catalytic activity (GO:0003824);; Molecular Function: binding (GO:0005488);;	--	[IE]	--	Carboxyltransferase domain, subdomain A and B	Urea amidolyase OS=Saccharomyces cerevisiae (strain ATCC 204508 / S288c) OX=559292 GN=DUR1,2 PE=1 SV=2	E	Amino acid transport and metabolism	hypothetical protein STEHIDRAFT_163415 [Stereum hirsutum FP-91666 SS1]
gene_13835	[I]	Lipid transport and metabolism	Molecular Function: magnesium ion binding (GO:0000287);; Molecular Function: carbonate dehydratase activity (GO:0004089);; Molecular Function: enoyl-[acyl-carrier-protein] reductase (NADH) activity (GO:0004318);; Cellular Component: fatty acid synthase complex (GO:0005835);; Biological Process: fatty acid biosynthetic process (GO:0006633);; Molecular Function: zinc ion binding (GO:0008270);; Mole…	--	--	--	--	Fatty acid synthase subunit beta OS=Yarrowia lipolytica (strain CLIB 122 / E 150) OX=284591 GN=FAS1 PE=3 SV=2	I	Lipid transport and metabolism	hypothetical protein STEHIDRAFT_28907, partial [Stereum hirsutum FP-91666 SS1]
gene_13852	[I]	Lipid transport and metabolism	--	K01054|7.37924e-111|shs:STEHIDRAFT_135897|K01054 acylglycerol lipase [EC:3.1.1.23] | (RefSeq) hypothetical protein	--	--	Serine aminopeptidase, S33	Putative monoglyceride lipase OS=Schizosaccharomyces pombe (strain 972 / ATCC 24843) OX=284812 GN=SPCC5E4.05c PE=1 SV=1	I	Lipid transport and metabolism	hypothetical protein STEHIDRAFT_135897 [Stereum hirsutum FP-91666 SS1]
gene_13876	[IQR]	Lipid transport and metabolism ;; Secondary metabolites biosynthesis, transport and catabolism ;; General function prediction only	--	--	[Q]	Secondary metabolites biosynthesis, transport and catabolism	short chain dehydrogenase;; Enoyl-(Acyl carrier protein) reductase;; KR domain	Uncharacterized oxidoreductase C736.13 OS=Schizosaccharomyces pombe (strain 972 / ATCC 24843) OX=284812 GN=SPCC736.13 PE=3 SV=1	S	Function unknown	NAD-P-binding protein [Stereum hirsutum FP-91666 SS1]
gene_3146	[E]	Amino acid transport and metabolism	Molecular Function: asparagine synthase (glutamine-hydrolyzing) activity (GO:0004066);; Cellular Component: nucleus (GO:0005634);; Cellular Component: cytosol (GO:0005829);; Biological Process: asparagine biosynthetic process (GO:0006529);;	K01953|0|shs:STEHIDRAFT_51955|K01953 asparagine synthase (glutamine-hydrolysing) [EC:6.3.5.4] | (RefSeq) asparagine synthase	[E]	Amino acid transport and metabolism	Asparagine synthase;; Glutamine amidotransferase domain;; Glutamine amidotransferase domain	Probable asparagine synthetase [glutamine-hydrolyzing] OS=Schizosaccharomyces pombe (strain 972 / ATCC 24843) OX=284812 GN=asn1 PE=1 SV=3	E	Amino acid transport and metabolism	asparagine synthase [Stereum hirsutum FP-91666 SS1]
gene_5004	[E]	Amino acid transport and metabolism	Molecular Function: carboxy-lyase activity (GO:0016831);; Biological Process: carboxylic acid metabolic process (GO:0019752);;	--	[E]	Amino acid transport and metabolism	Pyridoxal-dependent decarboxylase conserved domain	L-aspartate decarboxylase dtxS4 OS=Metarhizium robertsii (strain ARSEF 23 / ATCC MYA-3075) OX=655844 GN=dtxS4 PE=3 SV=2	E	Amino acid transport and metabolism	hypothetical protein STEHIDRAFT_95546 [Stereum hirsutum FP-91666 SS1]
gene_6442	[E]	Amino acid transport and metabolism	Molecular Function: methylenetetrahydrofolate reductase (NAD(P)H) activity (GO:0004489);; Cellular Component: mitochondrion (GO:0005739);; Biological Process: methionine biosynthetic process (GO:0009086);; Biological Process: tetrahydrofolate interconversion (GO:0035999);; Biological Process: oxidation-reduction process (GO:0055114);;	K00297|0|shs:STEHIDRAFT_157081|K00297 methylenetetrahydrofolate reductase (NADPH) [EC:1.5.1.20] | (RefSeq) hypothetical protein	[E]	Amino acid transport and metabolism	Methylenetetrahydrofolate reductase;; Methylenetetrahydrofolate reductase	Methylenetetrahydrofolate reductase 1 OS=Schizosaccharomyces pombe (strain 972 / ATCC 24843) OX=284812 GN=met9 PE=1 SV=1	E	Amino acid transport and metabolism	hypothetical protein STEHIDRAFT_157081 [Stereum hirsutum FP-91666 SS1]
gene_7293	[E]	Amino acid transport and metabolism	Biological Process: amino acid transmembrane transport (GO:0003333);; Molecular Function: amino acid transmembrane transporter activity (GO:0015171);; Cellular Component: integral component of membrane (GO:0016021);;	K16261|0|shs:STEHIDRAFT_131910|K16261 yeast amino acid transporter | (RefSeq) amino acid transporter	[E]	Amino acid transport and metabolism	Amino acid permease;; Amino acid permease	Proline-specific permease OS=Emericella nidulans (strain FGSC A4 / ATCC 38163 / CBS 112.46 / NRRL 194 / M139) OX=227321 GN=prnB PE=2 SV=2	E	Amino acid transport and metabolism	amino acid transporter [Stereum hirsutum FP-91666 SS1]
gene_7879	[E]	Amino acid transport and metabolism	--	--	--	--	Putative cyclase	--	S	Function unknown	putative cyclase [Stereum hirsutum FP-91666 SS1]
gene_8754	[E]	Amino acid transport and metabolism	Molecular Function: 3-dehydroquinate dehydratase activity (GO:0003855);; Molecular Function: 3-dehydroquinate synthase activity (GO:0003856);; Molecular Function: 3-phosphoshikimate 1-carboxyvinyltransferase activity (GO:0003866);; Molecular Function: shikimate 3-dehydrogenase (NADP+) activity (GO:0004764);; Molecular Function: shikimate kinase activity (GO:0004765);; Molecular Function: ATP bind…	K13830|0|shs:STEHIDRAFT_159248|K13830 pentafunctional AROM polypeptide [EC:4.2.3.4 4.2.1.10 1.1.1.25 2.7.1.71 2.5.1.19] | (RefSeq) hypothetical protein	[E]	Amino acid transport and metabolism	EPSP synthase (3-phosphoshikimate 1-carboxyvinyltransferase);; 3-dehydroquinate synthase;; Domain of unknown function (DUF1708)	Pentafunctional AROM polypeptide OS=Laccaria bicolor (strain S238N-H82 / ATCC MYA-4686) OX=486041 GN=LACBIDRAFT_233717 PE=3 SV=1	E	Amino acid transport and metabolism	hypothetical protein STEHIDRAFT_159248 [Stereum hirsutum FP-91666 SS1]
gene_8756	[IR]	Lipid transport and metabolism ;; General function prediction only	Molecular Function: oxidoreductase activity, acting on CH-OH group of donors (GO:0016614);; Molecular Function: flavin adenine dinucleotide binding (GO:0050660);; Biological Process: oxidation-reduction process (GO:0055114);;	--	[R]	General function prediction only	GMC oxidoreductase;; GMC oxidoreductase	Dehydrogenase citC OS=Monascus ruber OX=89489 GN=citC PE=1 SV=1	E	Amino acid transport and metabolism	GMC oxidoreductase [Stereum hirsutum FP-91666 SS1]
gene_9819	[EQ]	Amino acid transport and metabolism ;; Secondary metabolites biosynthesis, transport and catabolism	--	--	--	--	--	--	S	Function unknown	hypothetical protein STEHIDRAFT_113739 [Stereum hirsutum FP-91666 SS1]
gene_2397	[R]	General function prediction only	Biological Process: lipid metabolic process (GO:0006629);;	--	[I]	Lipid transport and metabolism	Patatin-like phospholipase	--	S	Function unknown	FabD/lysophospholipase-like protein, partial [Stereum hirsutum FP-91666 SS1]
gene_2494	--	--	Biological Process: metabolic process (GO:0008152);;	K13333|0|shs:STEHIDRAFT_165932|K13333 lysophospholipase [EC:3.1.1.5] | (RefSeq) FabD/lysophospholipase-like protein	[I]	Lipid transport and metabolism	Lysophospholipase catalytic domain	Lysophospholipase 1 OS=Candida glabrata (strain ATCC 2001 / CBS 138 / JCM 3761 / NBRC 0622 / NRRL Y-65) OX=284593 GN=PLB1 PE=3 SV=2	I	Lipid transport and metabolism	FabD/lysophospholipase-like protein [Stereum hirsutum FP-91666 SS1]
gene_12457	--	--	Molecular Function: catalytic activity (GO:0003824);; Biological Process: metabolic process (GO:0008152);;	--	--	--	--	--	E	Amino acid transport and metabolism	hypothetical protein STEHIDRAFT_162682 [Stereum hirsutum FP-91666 SS1]
Transcription
gene_13653	[K]	Transcription	Molecular Function: O-methyltransferase activity (GO:0008171);; Biological Process: methylation (GO:0032259);;	--	[R]	General function prediction only	O-methyltransferase	4-O-methyltransferase 1 OS=Phanerochaete chrysosporium (strain RP-78 / ATCC MYA-4764 / FGSC 9002) OX=273507 GN=fgenesh1_kg.2_#_1379_#_Locus12621v1rpkm4.09 PE=1 SV=1	S	Function unknown	S-adenosyl-L-methionine-dependent methyltransferase [Stereum hirsutum FP-91666 SS1]
gene_4151	[K]	Transcription	Molecular Function: DNA binding (GO:0003677);; Biological Process: DNA-templated transcription, initiation (GO:0006352);;	K03120|0|shs:STEHIDRAFT_129729|K03120 transcription initiation factor TFIID TATA-box-binding protein | (RefSeq) TATA-box binding protein-like protein	[K]	Transcription	Transcription factor TFIID (or TATA-binding protein, TBP)	TATA-box-binding protein OS=Schizosaccharomyces pombe (strain 972 / ATCC 24843) OX=284812 GN=tbp1 PE=3 SV=1	K	Transcription	TATA-box binding protein-like protein [Stereum hirsutum FP-91666 SS1]
gene_9787	[KL]	Transcription ;; Replication, recombination and repair	Biological Process: negative regulation of transcription from RNA polymerase II promoter (GO:0000122);; Biological Process: chromatin silencing at rDNA (GO:0000183);; Molecular Function: ATP binding (GO:0005524);; Biological Process: nucleosome positioning (GO:0016584);; Molecular Function: ATPase activity (GO:0016887);; Biological Process: chromatin silencing at silent mating-type cassette (GO:0…	--	[R]	General function prediction only	SNF2 family N-terminal domain;; Helicase conserved C-terminal domain	Chromatin remodeling factor mit1 OS=Schizosaccharomyces pombe (strain 972 / ATCC 24843) OX=284812 GN=mit1 PE=1 SV=1	B	Chromatin structure and dynamics	hypothetical protein STEHIDRAFT_160211 [Stereum hirsutum FP-91666 SS1]
gene_9805	[KL]	Transcription ;; Replication, recombination and repair	Molecular Function: ATP binding (GO:0005524);; Molecular Function: zinc ion binding (GO:0008270);;	--	[KL]	--	--	Uncharacterized ATP-dependent helicase C23E6.02 OS=Schizosaccharomyces pombe (strain 972 / ATCC 24843) OX=284812 GN=SPBC23E6.02 PE=3 SV=1	L	Replication, recombination and repair	hypothetical protein STEHIDRAFT_62704, partial [Stereum hirsutum FP-91666 SS1]
gene_11394	--	--	Molecular Function: transcription factor activity, sequence-specific DNA binding (GO:0003700);; Biological Process: regulation of transcription, DNA-templated (GO:0006355);; Molecular Function: sequence-specific DNA binding (GO:0043565);;	--	--	--	bZIP transcription factor;; Basic region leucine zipper	--	S	Function unknown	hypothetical protein STEHIDRAFT_39391, partial [Stereum hirsutum FP-91666 SS1]
gene_12843	--	--	Molecular Function: zinc ion binding (GO:0008270);;	--	[L]	Replication, recombination and repair	Zinc finger, C3HC4 type (RING finger);; Zinc finger, C3HC4 type (RING finger);; RING-type zinc-finger;; Zinc finger, C3HC4 type (RING finger)	Postreplication repair E3 ubiquitin-protein ligase RAD18 OS=Ashbya gossypii (strain ATCC 10895 / CBS 109.51 / FGSC 9923 / NRRL Y-1056) OX=284811 GN=RAD18 PE=3 SV=1	S	Function unknown	hypothetical protein STEHIDRAFT_163038 [Stereum hirsutum FP-91666 SS1]
gene_13023	--	--	Molecular Function: transcription factor activity, sequence-specific DNA binding (GO:0003700);; Biological Process: regulation of transcription, DNA-templated (GO:0006355);; Molecular Function: zinc ion binding (GO:0008270);; Molecular Function: sequence-specific DNA binding (GO:0043565);;	--	[K]	Transcription	GATA zinc finger	GATA zinc finger domain-containing protein C1393.08 OS=Schizosaccharomyces pombe (strain 972 / ATCC 24843) OX=284812 GN=SPCC1393.08 PE=4 SV=1	K	Transcription	glucocorticoid receptor-like protein, partial [Stereum hirsutum FP-91666 SS1]
gene_13169	--	--	Molecular Function: transcription factor activity, sequence-specific DNA binding (GO:0003700);; Biological Process: regulation of transcription, DNA-templated (GO:0006355);; Molecular Function: zinc ion binding (GO:0008270);; Molecular Function: sequence-specific DNA binding (GO:0043565);;	K09183|1.72403e-89|shs:STEHIDRAFT_69002|K09183 GATA-binding protein 4 | (RefSeq) glucocorticoid receptor-like protein	[K]	Transcription	GATA zinc finger	GATA zinc finger domain-containing protein C1393.08 OS=Schizosaccharomyces pombe (strain 972 / ATCC 24843) OX=284812 GN=SPCC1393.08 PE=4 SV=1	K	Transcription	glucocorticoid receptor-like protein, partial [Stereum hirsutum FP-91666 SS1]
gene_8706	--	--	Molecular Function: transcription factor activity, sequence-specific DNA binding (GO:0003700);; Biological Process: regulation of transcription, DNA-templated (GO:0006355);; Molecular Function: zinc ion binding (GO:0008270);; Molecular Function: sequence-specific DNA binding (GO:0043565);;	--	--	--	--	--	K	Transcription	hypothetical protein STEHIDRAFT_112886 [Stereum hirsutum FP-91666 SS1]
gene_8730	--	--	Molecular Function: transcription factor activity, sequence-specific DNA binding (GO:0003700);; Biological Process: regulation of transcription, DNA-templated (GO:0006355);;	--	--	--	Fungal Zn(2)-Cys(6) binuclear cluster domain	--	--	--	hypothetical protein STEHIDRAFT_112901 [Stereum hirsutum FP-91666 SS1]
gene_11052	--	--	--	--	[K]	Transcription	--	--	K	Transcription	hypothetical protein STEHIDRAFT_161384 [Stereum hirsutum FP-91666 SS1]
gene_13155	--	--	--	K15601|0|shs:STEHIDRAFT_69030|K15601 lysine-specific demethylase 3 [EC:1.14.11.-] | (RefSeq) hypothetical protein	[K]	Transcription	JmjC domain, hydroxylase	--	S	Function unknown	hypothetical protein STEHIDRAFT_69030, partial [Stereum hirsutum FP-91666 SS1]
gene_13222	--	--	Cellular Component: heterochromatin (GO:0000792);; Cellular Component: nucleus (GO:0005634);; Biological Process: chromatin organization (GO:0006325);; Biological Process: negative regulation of transcription, DNA-templated (GO:0045892);;	--	[K]	Transcription	--	Chromo domain-containing protein 1 OS=Saccharomyces cerevisiae (strain ATCC 204508 / S288c) OX=559292 GN=CHD1 PE=1 SV=1	B	Chromatin structure and dynamics	hypothetical protein STEHIDRAFT_163401 [Stereum hirsutum FP-91666 SS1]
gene_13851	--	--	--	--	[K]	Transcription	--	--	S	Function unknown	hypothetical protein STEHIDRAFT_163969 [Stereum hirsutum FP-91666 SS1]
gene_3510	--	--	Molecular Function: RNA polymerase II transcription cofactor activity (GO:0001104);; Biological Process: regulation of transcription from RNA polymerase II promoter (GO:0006357);; Cellular Component: mediator complex (GO:0016592);;	K15151|1.72742e-83|shs:STEHIDRAFT_137898|K15151 mediator of RNA polymerase II transcription subunit 10 | (RefSeq) hypothetical protein	[K]	Transcription	Transcription factor subunit Med10 of Mediator complex	Mediator of RNA polymerase II transcription subunit 10 OS=Ustilago maydis (strain 521 / FGSC 9021) OX=237631 GN=NUT2 PE=3 SV=1	K	Transcription	hypothetical protein STEHIDRAFT_137898 [Stereum hirsutum FP-91666 SS1]
gene_4148	[P]	Inorganic ion transport and metabolism	Biological Process: nuclear-transcribed mRNA catabolic process, deadenylation-dependent decay (GO:0000288);; Molecular Function: alpha-amylase activity (GO:0004556);; Molecular Function: calcium ion binding (GO:0005509);; Cellular Component: cytoplasm (GO:0005737);; Biological Process: regulation of transcription from RNA polymerase II promoter (GO:0006357);; Biological Process: transcription elo…	K12604|0|shs:STEHIDRAFT_154920|K12604 CCR4-NOT transcription complex subunit 1 | (RefSeq) hypothetical protein	[K]	Transcription	CCR4-NOT transcription complex subunit 1 CAF1-binding domain;; Domain of unknown function (DUF3819);; CCR4-NOT transcription complex subunit 1 TTP binding domain;; Cation transport ATPase (P-type)	General negative regulator of transcription subunit 1 OS=Schizosaccharomyces pombe (strain 972 / ATCC 24843) OX=284812 GN=not1 PE=1 SV=1	K	Transcription	hypothetical protein STEHIDRAFT_154920 [Stereum hirsutum FP-91666 SS1]
gene_4852	--	--	Molecular Function: DNA binding (GO:0003677);;	--	[K]	Transcription	HSF-type DNA-binding	Heat shock factor protein OS=Kluyveromyces lactis (strain ATCC 8585 / CBS 2359 / DSM 70799 / NBRC 1267 / NRRL Y-1140 / WM37) OX=284590 GN=HSF PE=1 SV=1	K	Transcription	hypothetical protein STEHIDRAFT_120439 [Stereum hirsutum FP-91666 SS1]
gene_8593	--	--	Cellular Component: nucleus (GO:0005634);; Biological Process: transcription, DNA-templated (GO:0006351);;	K03005|0|shs:STEHIDRAFT_170116|K03005 DNA-directed RNA polymerase I subunit RPA49 | (RefSeq) RNA polymerase I associated factor A49-like protein	[K]	Transcription	A49-like RNA polymerase I associated factor	DNA-directed RNA polymerase I subunit rpa49 OS=Schizosaccharomyces pombe (strain 972 / ATCC 24843) OX=284812 GN=rpa49 PE=2 SV=1	K	Transcription	RNA polymerase I associated factor A49-like protein [Stereum hirsutum FP-91666 SS1]
gene_8714	--	--	--	--	[K]	Transcription	--	--	S	Function unknown	hypothetical protein STEHIDRAFT_42365, partial [Stereum hirsutum FP-91666 SS1]
gene_8720	--	--	Molecular Function: protein dimerization activity (GO:0046983);;	--	--	--	Helix-loop-helix DNA-binding domain	Transcription factor CPH2 OS=Candida albicans (strain SC5314 / ATCC MYA-2876) OX=237561 GN=CPH2 PE=1 SV=1	K	Transcription	hypothetical protein STEHIDRAFT_112893 [Stereum hirsutum FP-91666 SS1]
gene_9807	--	--	Molecular Function: protein heterodimerization activity (GO:0046982);;	K03506|1.09765e-93|shs:STEHIDRAFT_62834|K03506 DNA polymerase epsilon subunit 4 [EC:2.7.7.7] | (RefSeq) hypothetical protein	[L]	Replication, recombination and repair	Histone-like transcription factor (CBF/NF-Y) and archaeal histone;; Core histone H2A/H2B/H3/H4	Putative transcription factor C16C4.22 OS=Schizosaccharomyces pombe (strain 972 / ATCC 24843) OX=284812 GN=SPCC16C4.22 PE=1 SV=1	K	Transcription	hypothetical protein STEHIDRAFT_62834 [Stereum hirsutum FP-91666 SS1]
gene_2503	[O]	Posttranslational modification, protein turnover, chaperones	Cellular Component: chromosome, telomeric region (GO:0000781);; Biological Process: chromatin silencing at telomere (GO:0006348);; Biological Process: histone deacetylation (GO:0016575);; Molecular Function: NAD-dependent histone deacetylase activity (GO:0017136);; Biological Process: short-chain fatty acid metabolic process (GO:0046459);; Molecular Function: NAD+ binding (GO:0070403);;	K11121|0|shs:STEHIDRAFT_52386|K11121 NAD-dependent histone deacetylase SIR2 [EC:3.5.1.-] | (RefSeq) DHS-like NAD/FAD-binding domain-containing protein	[BK]	--	Sir2 family	NAD-dependent histone deacetylase HST3 OS=Candida albicans (strain SC5314 / ATCC MYA-2876) OX=237561 GN=HST3 PE=3 SV=2	K	Transcription	DHS-like NAD/FAD-binding domain-containing protein, partial [Stereum hirsutum FP-91666 SS1]
gene_379	--	--	--	--	--	--	--	--	K	Transcription	hypothetical protein STEHIDRAFT_164424 [Stereum hirsutum FP-91666 SS1]
Translation, ribosomal structure and biogenesis
gene_4475	[J]	Translation, ribosomal structure and biogenesis	Biological Process: nuclear-transcribed mRNA catabolic process, deadenylation-dependent decay (GO:0000288);; Biological Process: cytoplasmic translational termination (GO:0002184);; Molecular Function: translation release factor activity (GO:0003747);; Molecular Function: GTPase activity (GO:0003924);; Molecular Function: GTP binding (GO:0005525);; Cellular Component: cytosol (GO:0005829);; Cellu…	K03267|0|shs:STEHIDRAFT_76469|K03267 peptide chain release factor subunit 3 | (RefSeq) hypothetical protein	[J]	Translation, ribosomal structure and biogenesis	Elongation factor Tu GTP binding domain;; Elongation factor Tu C-terminal domain;; Elongation factor Tu domain 2	Eukaryotic peptide chain release factor GTP-binding subunit OS=Saccharomyces cerevisiae (strain ATCC 204508 / S288c) OX=559292 GN=SUP35 PE=1 SV=1	J	Translation, ribosomal structure and biogenesis	hypothetical protein STEHIDRAFT_76469 [Stereum hirsutum FP-91666 SS1]
gene_8726	[J]	Translation, ribosomal structure and biogenesis	Cellular Component: cytosol (GO:0005829);; Biological Process: proteolysis (GO:0006508);; Molecular Function: metal ion binding (GO:0046872);; Molecular Function: metalloaminopeptidase activity (GO:0070006);; Biological Process: protein initiator methionine removal (GO:0070084);;	K01265|9.80232e-68|shs:STEHIDRAFT_132827|K01265 methionyl aminopeptidase [EC:3.4.11.18] | (RefSeq) hypothetical protein	[R]	General function prediction only	Metallopeptidase family M24	Methionine aminopeptidase 2 OS=Laccaria bicolor (strain S238N-H82 / ATCC MYA-4686) OX=486041 GN=LACBIDRAFT_242662 PE=3 SV=1	J	Translation, ribosomal structure and biogenesis	hypothetical protein STEHIDRAFT_132827 [Stereum hirsutum FP-91666 SS1]
gene_13838	--	--	Molecular Function: nucleic acid binding (GO:0003676);;	K11593|0|shs:STEHIDRAFT_163957|K11593 eukaryotic translation initiation factor 2C | (RefSeq) Piwi-domain-containing protein	[J]	Translation, ribosomal structure and biogenesis	Piwi domain;; Argonaute linker 1 domain	Protein argonaute OS=Schizosaccharomyces pombe (strain 972 / ATCC 24843) OX=284812 GN=ago1 PE=1 SV=1	J	Translation, ribosomal structure and biogenesis	Piwi-domain-containing protein [Stereum hirsutum FP-91666 SS1]
gene_3195	--	--	Molecular Function: nucleic acid binding (GO:0003676);;	K11593|0|shs:STEHIDRAFT_119245|K11593 eukaryotic translation initiation factor 2C | (RefSeq) Piwi-domain-containing protein	[J]	Translation, ribosomal structure and biogenesis	Piwi domain;; Argonaute linker 1 domain;; Argonaute linker 2 domain	Protein argonaute OS=Schizosaccharomyces pombe (strain 972 / ATCC 24843) OX=284812 GN=ago1 PE=1 SV=1	J	Translation, ribosomal structure and biogenesis	Piwi-domain-containing protein [Stereum hirsutum FP-91666 SS1]
gene_7995	--	--	--	--	[J]	Translation, ribosomal structure and biogenesis	Piwi domain;; N-terminal domain of argonaute;; PAZ domain;; Argonaute linker 1 domain;; Argonaute linker 2 domain	Protein argonaute OS=Schizosaccharomyces pombe (strain 972 / ATCC 24843) OX=284812 GN=ago1 PE=1 SV=1	J	Translation, ribosomal structure and biogenesis	Piwi-domain-containing protein [Stereum hirsutum FP-91666 SS1]
gene_4455	--	--	Biological Process: translational initiation (GO:0006413);; Cellular Component: translation preinitiation complex (GO:0070993);;	K15030|0|shs:STEHIDRAFT_94634|K15030 translation initiation factor 3 subunit M | (RefSeq) hypothetical protein	[R]	General function prediction only	PCI domain	Eukaryotic translation initiation factor 3 subunit M OS=Ustilago maydis (strain 521 / FGSC 9021) OX=237631 GN=UMAG_01355 PE=3 SV=1	J	Translation, ribosomal structure and biogenesis	hypothetical protein STEHIDRAFT_94634 [Stereum hirsutum FP-91666 SS1]
gene_1170	--	--	--	--	--	--	--	--	J	Translation, ribosomal structure and biogenesis	hypothetical protein STEHIDRAFT_46086 [Stereum hirsutum FP-91666 SS1]
gene_9462	--	--	Biological Process: formation of translation preinitiation complex (GO:0001731);; Molecular Function: translation initiation factor activity (GO:0003743);; Cellular Component: eukaryotic translation initiation factor 3 complex (GO:0005852);; Biological Process: regulation of translational initiation (GO:0006446);; Cellular Component: eukaryotic 43S preinitiation complex (GO:0016282);; Cellular Co…	K15028|6.71387e-156|shs:STEHIDRAFT_123750|K15028 translation initiation factor 3 subunit K | (RefSeq) ARM repeat-containing protein	[S]	Function unknown	CSN8/PSMD8/EIF3K family	Eukaryotic translation initiation factor 3 subunit K OS=Cryptococcus neoformans var. neoformans serotype D (strain JEC21 / ATCC MYA-565) OX=214684 GN=CND02370 PE=3 SV=1	J	Translation, ribosomal structure and biogenesis	ARM repeat-containing protein [Stereum hirsutum FP-91666 SS1]

## Sheet: CpG SA615
Secondary metabolites biosynthesis, transport and catabolism
gene_10297	[Q]	Secondary metabolites biosynthesis, transport and catabolism	Cellular Component: membrane (GO:0016020);; Molecular Function: hydrolase activity (GO:0016787);;	--	--	--	Amidohydrolase family;; Amidohydrolase family	--	Q	Secondary metabolites biosynthesis, transport and catabolism	hypothetical protein STEHIDRAFT_84516 [Stereum hirsutum FP-91666 SS1]
gene_12576	[QV]	Secondary metabolites biosynthesis, transport and catabolism ;; Defense mechanisms	Molecular Function: monooxygenase activity (GO:0004497);; Molecular Function: iron ion binding (GO:0005506);; Molecular Function: oxidoreductase activity, acting on paired donors, with incorporation or reduction of molecular oxygen (GO:0016705);; Molecular Function: heme binding (GO:0020037);; Biological Process: oxidation-reduction process (GO:0055114);;	--	[Q]	Secondary metabolites biosynthesis, transport and catabolism	Cytochrome P450	Cytochrome P450 monooxygenase psiH OS=Psilocybe cubensis OX=181762 GN=psiH PE=1 SV=1	Q	Secondary metabolites biosynthesis, transport and catabolism	cytochrome P450 [Stereum hirsutum FP-91666 SS1]
gene_13164	[Q]	Secondary metabolites biosynthesis, transport and catabolism	--	K01061|0|shs:STEHIDRAFT_135598|K01061 carboxymethylenebutenolidase [EC:3.1.1.45] | (RefSeq) hypothetical protein	--	--	--	--	Q	Secondary metabolites biosynthesis, transport and catabolism	hypothetical protein STEHIDRAFT_135598 [Stereum hirsutum FP-91666 SS1]
gene_13417	[Q]	Secondary metabolites biosynthesis, transport and catabolism	--	K10253|5.91439e-123|shs:STEHIDRAFT_135697|K10253 DOPA 4,5-dioxygenase [EC:1.14.99.-] | (RefSeq) hypothetical protein	--	--	Dopa 4,5-dioxygenase family	Uncharacterized 21.2 kDa protein OS=Botryotinia fuckeliana OX=40559 PE=2 SV=1	Q	Secondary metabolites biosynthesis, transport and catabolism	hypothetical protein STEHIDRAFT_135697 [Stereum hirsutum FP-91666 SS1]
gene_13463	[QV]	Secondary metabolites biosynthesis, transport and catabolism ;; Defense mechanisms	Molecular Function: monooxygenase activity (GO:0004497);; Molecular Function: iron ion binding (GO:0005506);; Cellular Component: integral component of membrane (GO:0016021);; Molecular Function: oxidoreductase activity, acting on paired donors, with incorporation or reduction of molecular oxygen (GO:0016705);; Molecular Function: heme binding (GO:0020037);; Biological Process: oxidation-reductio…	--	[Q]	Secondary metabolites biosynthesis, transport and catabolism	Cytochrome P450	Cytochrome P450 monooxygenase FUM15 OS=Gibberella moniliformis (strain M3125 / FGSC 7600) OX=334819 GN=FUM15 PE=3 SV=1	Q	Secondary metabolites biosynthesis, transport and catabolism	cytochrome P450 [Stereum hirsutum FP-91666 SS1]
gene_13548	[QV]	Secondary metabolites biosynthesis, transport and catabolism ;; Defense mechanisms	Molecular Function: iron ion binding (GO:0005506);; Molecular Function: oxidoreductase activity, acting on paired donors, with incorporation or reduction of molecular oxygen (GO:0016705);; Molecular Function: heme binding (GO:0020037);; Biological Process: oxidation-reduction process (GO:0055114);;	--	[Q]	Secondary metabolites biosynthesis, transport and catabolism	Cytochrome P450	Multifunctional cytochrome P450 monooxygenase af510 OS=Neosartorya fumigata (strain ATCC MYA-4609 / Af293 / CBS 101355 / FGSC A1100) OX=330879 GN=af510 PE=1 SV=1	Q	Secondary metabolites biosynthesis, transport and catabolism	cytochrome P450 [Stereum hirsutum FP-91666 SS1]
gene_13795	[QV]	Secondary metabolites biosynthesis, transport and catabolism ;; Defense mechanisms	Molecular Function: monooxygenase activity (GO:0004497);; Molecular Function: iron ion binding (GO:0005506);; Molecular Function: oxidoreductase activity, acting on paired donors, with incorporation or reduction of molecular oxygen (GO:0016705);; Molecular Function: heme binding (GO:0020037);; Biological Process: oxidation-reduction process (GO:0055114);;	--	[Q]	Secondary metabolites biosynthesis, transport and catabolism	Cytochrome P450	Cytochrome P450 monooxygenase psiH OS=Psilocybe cubensis OX=181762 GN=psiH PE=1 SV=1	Q	Secondary metabolites biosynthesis, transport and catabolism	cytochrome P450, partial [Stereum hirsutum FP-91666 SS1]
gene_13867	[QV]	Secondary metabolites biosynthesis, transport and catabolism ;; Defense mechanisms	Molecular Function: monooxygenase activity (GO:0004497);; Molecular Function: iron ion binding (GO:0005506);; Molecular Function: oxidoreductase activity, acting on paired donors, with incorporation or reduction of molecular oxygen (GO:0016705);; Molecular Function: heme binding (GO:0020037);; Biological Process: oxidation-reduction process (GO:0055114);;	--	[QI]	--	Cytochrome P450	Cytochrome P450 monooxygenase FUM15 OS=Gibberella moniliformis (strain M3125 / FGSC 7600) OX=334819 GN=FUM15 PE=3 SV=1	Q	Secondary metabolites biosynthesis, transport and catabolism	cytochrome P450 [Stereum hirsutum FP-91666 SS1]
gene_13868	[QV]	Secondary metabolites biosynthesis, transport and catabolism ;; Defense mechanisms	Molecular Function: iron ion binding (GO:0005506);; Molecular Function: oxidoreductase activity, acting on paired donors, with incorporation or reduction of molecular oxygen (GO:0016705);; Molecular Function: heme binding (GO:0020037);; Biological Process: oxidation-reduction process (GO:0055114);;	--	[Q]	Secondary metabolites biosynthesis, transport and catabolism	Cytochrome P450	Cytochrome P450 monooxygenase patH OS=Aspergillus clavatus (strain ATCC 1007 / CBS 513.65 / DSM 816 / NCTC 3887 / NRRL 1) OX=344612 GN=patH PE=1 SV=1	Q	Secondary metabolites biosynthesis, transport and catabolism	cytochrome P450 [Stereum hirsutum FP-91666 SS1]
gene_464	[Q]	Secondary metabolites biosynthesis, transport and catabolism	--	--	[I]	Lipid transport and metabolism	Beta-ketoacyl synthase, N-terminal domain;; KR domain;; Acyl transferase domain;; Polyketide synthase dehydratase;; Beta-ketoacyl synthase, C-terminal domain;; Thioesterase domain;; Ketoacyl-synthetase C-terminal extension;; Phosphopantetheine attachment site;; 3-Oxoacyl-[acyl-carrier-protein (ACP)] synthase III	Reducing polyketide synthase FUB1 OS=Fusarium oxysporum f. sp. lycopersici (strain 4287 / CBS 123668 / FGSC 9935 / NRRL 34936) OX=426428 GN=FUB1 PE=1 SV=2	Q	Secondary metabolites biosynthesis, transport and catabolism	ketoacyl-synt-domain-containing protein [Stereum hirsutum FP-91666 SS1]
gene_6418	[QV]	Secondary metabolites biosynthesis, transport and catabolism ;; Defense mechanisms	Cellular Component: membrane (GO:0016020);; Molecular Function: oxidoreductase activity (GO:0016491);; Molecular Function: metal ion binding (GO:0046872);;	--	[Q]	Secondary metabolites biosynthesis, transport and catabolism	Cytochrome P450	Cytochrome P450 monooxygenase psiH OS=Psilocybe cubensis OX=181762 GN=psiH PE=1 SV=1	Q	Secondary metabolites biosynthesis, transport and catabolism	cytochrome P450 [Stereum hirsutum FP-91666 SS1]
gene_7130	[Q]	Secondary metabolites biosynthesis, transport and catabolism	Molecular Function: iron ion binding (GO:0005506);; Molecular Function: oxidoreductase activity (GO:0016491);; Biological Process: oxidation-reduction process (GO:0055114);;	--	[QR]	--	non-haem dioxygenase in morphine synthesis N-terminal;; 2OG-Fe(II) oxygenase superfamily	2-oxoglutarate-Fe(II) type oxidoreductase hxnY OS=Emericella nidulans (strain FGSC A4 / ATCC 38163 / CBS 112.46 / NRRL 194 / M139) OX=227321 GN=hxnY PE=2 SV=1	S	Function unknown	2OG-Fe-II oxygenase [Stereum hirsutum FP-91666 SS1]
gene_7286	[QV]	Secondary metabolites biosynthesis, transport and catabolism ;; Defense mechanisms	Molecular Function: binding (GO:0005488);; Molecular Function: oxidoreductase activity (GO:0016491);;	--	[Q]	Secondary metabolites biosynthesis, transport and catabolism	Cytochrome P450	Cytochrome P450 monooxygenase atE OS=Aspergillus terreus (strain NIH 2624 / FGSC A1156) OX=341663 GN=atE PE=1 SV=1	Q	Secondary metabolites biosynthesis, transport and catabolism	cytochrome P450, partial [Stereum hirsutum FP-91666 SS1]
gene_7288	[QV]	Secondary metabolites biosynthesis, transport and catabolism ;; Defense mechanisms	Cellular Component: membrane (GO:0016020);; Molecular Function: oxidoreductase activity (GO:0016491);; Molecular Function: metal ion binding (GO:0046872);;	--	[Q]	Secondary metabolites biosynthesis, transport and catabolism	Cytochrome P450	Cytochrome P450 monooxygenase psiH OS=Psilocybe cubensis OX=181762 GN=psiH PE=1 SV=1	Q	Secondary metabolites biosynthesis, transport and catabolism	cytochrome P450 [Stereum hirsutum FP-91666 SS1]
gene_7289	[QV]	Secondary metabolites biosynthesis, transport and catabolism ;; Defense mechanisms	--	--	[QI]	--	Cytochrome P450	Cytochrome P450 52A5 OS=Candida maltosa OX=5479 GN=CYP52A5 PE=1 SV=1	Q	Secondary metabolites biosynthesis, transport and catabolism	cytochrome P450 [Stereum hirsutum FP-91666 SS1]
gene_8981	[QV]	Secondary metabolites biosynthesis, transport and catabolism ;; Defense mechanisms	--	--	[Q]	Secondary metabolites biosynthesis, transport and catabolism	Cytochrome P450	Cytochrome P450 monooxygenase psiH OS=Psilocybe cubensis OX=181762 GN=psiH PE=1 SV=1	Q	Secondary metabolites biosynthesis, transport and catabolism	cytochrome P450 [Stereum hirsutum FP-91666 SS1]
gene_6419	--	--	Molecular Function: monooxygenase activity (GO:0004497);; Molecular Function: iron ion binding (GO:0005506);; Cellular Component: integral component of membrane (GO:0016021);; Molecular Function: oxidoreductase activity, acting on paired donors, with incorporation or reduction of molecular oxygen (GO:0016705);; Molecular Function: heme binding (GO:0020037);; Biological Process: oxidation-reductio…	--	--	--	--	Cytochrome P450 monooxygenase psiH OS=Psilocybe cubensis OX=181762 GN=psiH PE=1 SV=1	Q	Secondary metabolites biosynthesis, transport and catabolism	hypothetical protein STEHIDRAFT_56896, partial [Stereum hirsutum FP-91666 SS1]
gene_11087	[ER]	Amino acid transport and metabolism ;; General function prediction only	Molecular Function: zinc ion binding (GO:0008270);; Molecular Function: mannitol 2-dehydrogenase (NADP+) activity (GO:0050085);; Biological Process: oxidation-reduction process (GO:0055114);;	K17818|0|shs:STEHIDRAFT_103570|K17818 D-arabinitol dehydrogenase (NADP+) [EC:1.1.1.287] | (RefSeq) NADP+-dependent D-mannitol dehydrogenase	[Q]	Secondary metabolites biosynthesis, transport and catabolism	Alcohol dehydrogenase GroES-like domain;; Zinc-binding dehydrogenase;; Glucose dehydrogenase C-terminus;; Zinc-binding dehydrogenase	D-arabinitol dehydrogenase 1 OS=Uromyces fabae OX=55588 GN=ARD1 PE=1 SV=1	E	Amino acid transport and metabolism	NADP+-dependent D-mannitol dehydrogenase [Stereum hirsutum FP-91666 SS1]
gene_13134	[V]	Defense mechanisms	Molecular Function: ATP binding (GO:0005524);; Cellular Component: integral component of membrane (GO:0016021);; Molecular Function: ATPase activity, coupled to transmembrane movement of substances (GO:0042626);; Biological Process: transmembrane transport (GO:0055085);;	--	[Q]	Secondary metabolites biosynthesis, transport and catabolism	ABC transporter	ATP-binding cassette transporter abc2 OS=Schizosaccharomyces pombe (strain 972 / ATCC 24843) OX=284812 GN=abc2 PE=1 SV=1	V	Defense mechanisms	hypothetical protein STEHIDRAFT_69055, partial [Stereum hirsutum FP-91666 SS1]
gene_13210	[V]	Defense mechanisms	Molecular Function: ATP binding (GO:0005524);; Cellular Component: integral component of membrane (GO:0016021);; Molecular Function: ATPase activity, coupled to transmembrane movement of substances (GO:0042626);; Biological Process: transmembrane transport (GO:0055085);;	--	[Q]	Secondary metabolites biosynthesis, transport and catabolism	ABC transporter	Metal resistance protein YCF1 OS=Saccharomyces cerevisiae (strain ATCC 204508 / S288c) OX=559292 GN=YCF1 PE=1 SV=2	V	Defense mechanisms	hypothetical protein STEHIDRAFT_69055, partial [Stereum hirsutum FP-91666 SS1]
gene_1353	--	--	--	--	[Q]	Secondary metabolites biosynthesis, transport and catabolism	Multicopper oxidase	Laccase-2 OS=Pleurotus ostreatus OX=5322 GN=POX2 PE=1 SV=1	Q	Secondary metabolites biosynthesis, transport and catabolism	laccase [Stereum hirsutum FP-91666 SS1]
gene_1357	[DPM]	Cell cycle control, cell division, chromosome partitioning ;; Inorganic ion transport and metabolism ;; Cell wall/membrane/envelope biogenesis	--	--	[Q]	Secondary metabolites biosynthesis, transport and catabolism	Multicopper oxidase;; Multicopper oxidase;; Multicopper oxidase	Laccase-2 OS=Trametes villosa OX=47662 GN=LCC2 PE=3 SV=1	Q	Secondary metabolites biosynthesis, transport and catabolism	laccase [Stereum hirsutum FP-91666 SS1]
gene_13647	--	--	--	--	[Q]	Secondary metabolites biosynthesis, transport and catabolism	short chain dehydrogenase;; KR domain	Uncharacterized oxidoreductase C736.13 OS=Schizosaccharomyces pombe (strain 972 / ATCC 24843) OX=284812 GN=SPCC736.13 PE=3 SV=1	S	Function unknown	NAD-P-binding protein, partial [Stereum hirsutum FP-91666 SS1]
gene_13876	[IQR]	Lipid transport and metabolism ;; Secondary metabolites biosynthesis, transport and catabolism ;; General function prediction only	--	--	[Q]	Secondary metabolites biosynthesis, transport and catabolism	short chain dehydrogenase;; Enoyl-(Acyl carrier protein) reductase;; KR domain	Uncharacterized oxidoreductase C736.13 OS=Schizosaccharomyces pombe (strain 972 / ATCC 24843) OX=284812 GN=SPCC736.13 PE=3 SV=1	S	Function unknown	NAD-P-binding protein [Stereum hirsutum FP-91666 SS1]
gene_3628	[IQR]	Lipid transport and metabolism ;; Secondary metabolites biosynthesis, transport and catabolism ;; General function prediction only	--	--	[Q]	Secondary metabolites biosynthesis, transport and catabolism	short chain dehydrogenase;; Enoyl-(Acyl carrier protein) reductase;; NAD dependent epimerase/dehydratase family;; KR domain	Uncharacterized oxidoreductase C736.13 OS=Schizosaccharomyces pombe (strain 972 / ATCC 24843) OX=284812 GN=SPCC736.13 PE=3 SV=1	S	Function unknown	NAD-P-binding protein [Stereum hirsutum FP-91666 SS1]
gene_4810	[R]	General function prediction only	Molecular Function: methyltransferase activity (GO:0008168);;	--	[Q]	Secondary metabolites biosynthesis, transport and catabolism	O-methyltransferase;; Methyltransferase domain	--	S	Function unknown	S-adenosyl-L-methionine-dependent methyltransferase [Stereum hirsutum FP-91666 SS1]
gene_7224	[P]	Inorganic ion transport and metabolism	--	--	[Q]	Secondary metabolites biosynthesis, transport and catabolism	Pyridine nucleotide-disulphide oxidoreductase;; Flavin-binding monooxygenase-like;; Pyridine nucleotide-disulphide oxidoreductase;; FAD dependent oxidoreductase;; L-lysine 6-monooxygenase (NADPH-requiring);; NAD(P)-binding Rossmann-like domain;; Shikimate / quinate 5-dehydrogenase;; Pyridine nucleotide-disulphide oxidoreductase;; FAD-NAD(P)-binding;; Putative NAD(P)-binding	FAD-dependent monooxygenase DEP4 OS=Alternaria brassicicola OX=29001 GN=DEP4 PE=2 SV=1	S	Function unknown	FAD/NAD-P-binding domain-containing protein [Stereum hirsutum FP-91666 SS1]
gene_74	[P]	Inorganic ion transport and metabolism	Molecular Function: nucleotide binding (GO:0000166);; Molecular Function: monooxygenase activity (GO:0004497);; Molecular Function: coenzyme binding (GO:0050662);;	--	[Q]	Secondary metabolites biosynthesis, transport and catabolism	Flavin-binding monooxygenase-like;; Pyridine nucleotide-disulphide oxidoreductase;; Pyridine nucleotide-disulphide oxidoreductase;; L-lysine 6-monooxygenase (NADPH-requiring);; Pyridine nucleotide-disulphide oxidoreductase;; NAD(P)-binding Rossmann-like domain;; FAD binding domain;; FAD binding domain	--	P	Inorganic ion transport and metabolism	FAD/NAD-P-binding domain-containing protein [Stereum hirsutum FP-91666 SS1]
gene_9096	[P]	Inorganic ion transport and metabolism	--	--	[Q]	Secondary metabolites biosynthesis, transport and catabolism	Flavin-binding monooxygenase-like;; Pyridine nucleotide-disulphide oxidoreductase;; L-lysine 6-monooxygenase (NADPH-requiring);; Pyridine nucleotide-disulphide oxidoreductase;; FAD-NAD(P)-binding	Thiol-specific monooxygenase OS=Saccharomyces cerevisiae (strain ATCC 204508 / S288c) OX=559292 GN=FMO1 PE=1 SV=2	P	Inorganic ion transport and metabolism	FAD/NAD-P-binding domain-containing protein [Stereum hirsutum FP-91666 SS1]
gene_9830	[G]	Carbohydrate transport and metabolism	Molecular Function: zinc ion binding (GO:0008270);; Molecular Function: oxidoreductase activity (GO:0016491);; Biological Process: obsolete mycelium development (GO:0043581);; Biological Process: oxidation-reduction process (GO:0055114);;	--	[Q]	Secondary metabolites biosynthesis, transport and catabolism	Alcohol dehydrogenase GroES-like domain;; Zinc-binding dehydrogenase	NADP-dependent alcohol dehydrogenase 6 OS=Saccharomyces cerevisiae (strain ATCC 204508 / S288c) OX=559292 GN=ADH6 PE=1 SV=1	C	Energy production and conversion	NADPH-dependent medium chain alcohol dehydrogenase [Stereum hirsutum FP-91666 SS1]
Amino acid and lipid metabolism
gene_11087	[ER]	Amino acid transport and metabolism ;; General function prediction only	Molecular Function: zinc ion binding (GO:0008270);; Molecular Function: mannitol 2-dehydrogenase (NADP+) activity (GO:0050085);; Biological Process: oxidation-reduction process (GO:0055114);;	K17818|0|shs:STEHIDRAFT_103570|K17818 D-arabinitol dehydrogenase (NADP+) [EC:1.1.1.287] | (RefSeq) NADP+-dependent D-mannitol dehydrogenase	[Q]	Secondary metabolites biosynthesis, transport and catabolism	Alcohol dehydrogenase GroES-like domain;; Zinc-binding dehydrogenase;; Glucose dehydrogenase C-terminus;; Zinc-binding dehydrogenase	D-arabinitol dehydrogenase 1 OS=Uromyces fabae OX=55588 GN=ARD1 PE=1 SV=1	E	Amino acid transport and metabolism	NADP+-dependent D-mannitol dehydrogenase [Stereum hirsutum FP-91666 SS1]
gene_13161	[I]	Lipid transport and metabolism	Molecular Function: enoyl-[acyl-carrier-protein] reductase (NADH) activity (GO:0004318);; Cellular Component: fatty acid synthase complex (GO:0005835);; Biological Process: fatty acid biosynthetic process (GO:0006633);; Molecular Function: metal ion binding (GO:0046872);; Biological Process: oxidation-reduction process (GO:0055114);;	K00668|0|shs:STEHIDRAFT_116267|K00668 fatty acid synthase subunit beta, fungi type [EC:2.3.1.86] | (RefSeq) hypothetical protein	--	--	Domain of unknown function (DUF1729)	Fatty acid synthase subunit beta OS=Candida albicans OX=5476 GN=FAS1 PE=3 SV=1	I	Lipid transport and metabolism	hypothetical protein STEHIDRAFT_116267 [Stereum hirsutum FP-91666 SS1]
gene_13181	[EQ]	Amino acid transport and metabolism ;; Secondary metabolites biosynthesis, transport and catabolism	Molecular Function: hydrolase activity (GO:0016787);;	--	--	--	Hydantoinase/oxoprolinase N-terminal region;; Hydantoinase/oxoprolinase	--	EQ	--	hypothetical protein STEHIDRAFT_163362 [Stereum hirsutum FP-91666 SS1]
gene_13237	[E]	Amino acid transport and metabolism	Molecular Function: catalytic activity (GO:0003824);; Molecular Function: binding (GO:0005488);;	--	[IE]	--	Carboxyltransferase domain, subdomain A and B	Urea amidolyase OS=Saccharomyces cerevisiae (strain ATCC 204508 / S288c) OX=559292 GN=DUR1,2 PE=1 SV=2	E	Amino acid transport and metabolism	hypothetical protein STEHIDRAFT_163415 [Stereum hirsutum FP-91666 SS1]
gene_13835	[I]	Lipid transport and metabolism	Molecular Function: magnesium ion binding (GO:0000287);; Molecular Function: carbonate dehydratase activity (GO:0004089);; Molecular Function: enoyl-[acyl-carrier-protein] reductase (NADH) activity (GO:0004318);; Cellular Component: fatty acid synthase complex (GO:0005835);; Biological Process: fatty acid biosynthetic process (GO:0006633);; Molecular Function: zinc ion binding (GO:0008270);; Mole…	--	--	--	--	Fatty acid synthase subunit beta OS=Yarrowia lipolytica (strain CLIB 122 / E 150) OX=284591 GN=FAS1 PE=3 SV=2	I	Lipid transport and metabolism	hypothetical protein STEHIDRAFT_28907, partial [Stereum hirsutum FP-91666 SS1]
gene_13852	[I]	Lipid transport and metabolism	--	K01054|7.37924e-111|shs:STEHIDRAFT_135897|K01054 acylglycerol lipase [EC:3.1.1.23] | (RefSeq) hypothetical protein	--	--	Serine aminopeptidase, S33	Putative monoglyceride lipase OS=Schizosaccharomyces pombe (strain 972 / ATCC 24843) OX=284812 GN=SPCC5E4.05c PE=1 SV=1	I	Lipid transport and metabolism	hypothetical protein STEHIDRAFT_135897 [Stereum hirsutum FP-91666 SS1]
gene_13876	[IQR]	Lipid transport and metabolism ;; Secondary metabolites biosynthesis, transport and catabolism ;; General function prediction only	--	--	[Q]	Secondary metabolites biosynthesis, transport and catabolism	short chain dehydrogenase;; Enoyl-(Acyl carrier protein) reductase;; KR domain	Uncharacterized oxidoreductase C736.13 OS=Schizosaccharomyces pombe (strain 972 / ATCC 24843) OX=284812 GN=SPCC736.13 PE=3 SV=1	S	Function unknown	NAD-P-binding protein [Stereum hirsutum FP-91666 SS1]
gene_1411	[I]	Lipid transport and metabolism	Molecular Function: oxidoreductase activity, acting on CH-OH group of donors (GO:0016614);; Biological Process: oxidation-reduction process (GO:0055114);;	--	--	--	Alpha/beta hydrolase family;; Serine aminopeptidase, S33;; alpha/beta hydrolase fold	--	S	Function unknown	alpha/beta-hydrolase [Stereum hirsutum FP-91666 SS1]
gene_3146	[E]	Amino acid transport and metabolism	Molecular Function: asparagine synthase (glutamine-hydrolyzing) activity (GO:0004066);; Cellular Component: nucleus (GO:0005634);; Cellular Component: cytosol (GO:0005829);; Biological Process: asparagine biosynthetic process (GO:0006529);;	K01953|0|shs:STEHIDRAFT_51955|K01953 asparagine synthase (glutamine-hydrolysing) [EC:6.3.5.4] | (RefSeq) asparagine synthase	[E]	Amino acid transport and metabolism	Asparagine synthase;; Glutamine amidotransferase domain;; Glutamine amidotransferase domain	Probable asparagine synthetase [glutamine-hydrolyzing] OS=Schizosaccharomyces pombe (strain 972 / ATCC 24843) OX=284812 GN=asn1 PE=1 SV=3	E	Amino acid transport and metabolism	asparagine synthase [Stereum hirsutum FP-91666 SS1]
gene_3628	[IQR]	Lipid transport and metabolism ;; Secondary metabolites biosynthesis, transport and catabolism ;; General function prediction only	--	--	[Q]	Secondary metabolites biosynthesis, transport and catabolism	short chain dehydrogenase;; Enoyl-(Acyl carrier protein) reductase;; NAD dependent epimerase/dehydratase family;; KR domain	Uncharacterized oxidoreductase C736.13 OS=Schizosaccharomyces pombe (strain 972 / ATCC 24843) OX=284812 GN=SPCC736.13 PE=3 SV=1	S	Function unknown	NAD-P-binding protein [Stereum hirsutum FP-91666 SS1]
gene_3958	[I]	Lipid transport and metabolism	Cellular Component: mitochondrion (GO:0005739);; Cellular Component: lipid droplet (GO:0005811);; Molecular Function: glycerophosphodiester phosphodiesterase activity (GO:0008889);; Biological Process: phosphatidylglycerol catabolic process (GO:0034478);; Molecular Function: phosphatidylglycerol phospholipase C activity (GO:0034479);;	K18694|0|shs:STEHIDRAFT_52701|K18694 phosphatidylglycerol phospholipase C [EC:3.1.4.-] | (RefSeq) PLC-like phosphodiesterase	[C]	Energy production and conversion	Glycerophosphoryl diester phosphodiesterase family	Phosphatidylglycerol phospholipase C OS=Schizosaccharomyces pombe (strain 972 / ATCC 24843) OX=284812 GN=SPAC4D7.02c PE=3 SV=2	C	Energy production and conversion	PLC-like phosphodiesterase [Stereum hirsutum FP-91666 SS1]
gene_5004	[E]	Amino acid transport and metabolism	Molecular Function: carboxy-lyase activity (GO:0016831);; Biological Process: carboxylic acid metabolic process (GO:0019752);;	--	[E]	Amino acid transport and metabolism	Pyridoxal-dependent decarboxylase conserved domain	L-aspartate decarboxylase dtxS4 OS=Metarhizium robertsii (strain ARSEF 23 / ATCC MYA-3075) OX=655844 GN=dtxS4 PE=3 SV=2	E	Amino acid transport and metabolism	hypothetical protein STEHIDRAFT_95546 [Stereum hirsutum FP-91666 SS1]
gene_7293	[E]	Amino acid transport and metabolism	Biological Process: amino acid transmembrane transport (GO:0003333);; Molecular Function: amino acid transmembrane transporter activity (GO:0015171);; Cellular Component: integral component of membrane (GO:0016021);;	K16261|0|shs:STEHIDRAFT_131910|K16261 yeast amino acid transporter | (RefSeq) amino acid transporter	[E]	Amino acid transport and metabolism	Amino acid permease;; Amino acid permease	Proline-specific permease OS=Emericella nidulans (strain FGSC A4 / ATCC 38163 / CBS 112.46 / NRRL 194 / M139) OX=227321 GN=prnB PE=2 SV=2	E	Amino acid transport and metabolism	amino acid transporter [Stereum hirsutum FP-91666 SS1]
gene_7879	[E]	Amino acid transport and metabolism	--	--	--	--	Putative cyclase	--	S	Function unknown	putative cyclase [Stereum hirsutum FP-91666 SS1]
gene_8754	[E]	Amino acid transport and metabolism	Molecular Function: 3-dehydroquinate dehydratase activity (GO:0003855);; Molecular Function: 3-dehydroquinate synthase activity (GO:0003856);; Molecular Function: 3-phosphoshikimate 1-carboxyvinyltransferase activity (GO:0003866);; Molecular Function: shikimate 3-dehydrogenase (NADP+) activity (GO:0004764);; Molecular Function: shikimate kinase activity (GO:0004765);; Molecular Function: ATP bind…	K13830|0|shs:STEHIDRAFT_159248|K13830 pentafunctional AROM polypeptide [EC:4.2.3.4 4.2.1.10 1.1.1.25 2.7.1.71 2.5.1.19] | (RefSeq) hypothetical protein	[E]	Amino acid transport and metabolism	EPSP synthase (3-phosphoshikimate 1-carboxyvinyltransferase);; 3-dehydroquinate synthase;; Domain of unknown function (DUF1708)	Pentafunctional AROM polypeptide OS=Laccaria bicolor (strain S238N-H82 / ATCC MYA-4686) OX=486041 GN=LACBIDRAFT_233717 PE=3 SV=1	E	Amino acid transport and metabolism	hypothetical protein STEHIDRAFT_159248 [Stereum hirsutum FP-91666 SS1]
gene_8756	[IR]	Lipid transport and metabolism ;; General function prediction only	Molecular Function: oxidoreductase activity, acting on CH-OH group of donors (GO:0016614);; Molecular Function: flavin adenine dinucleotide binding (GO:0050660);; Biological Process: oxidation-reduction process (GO:0055114);;	--	[R]	General function prediction only	GMC oxidoreductase;; GMC oxidoreductase	Dehydrogenase citC OS=Monascus ruber OX=89489 GN=citC PE=1 SV=1	E	Amino acid transport and metabolism	GMC oxidoreductase [Stereum hirsutum FP-91666 SS1]
gene_9593	[E]	Amino acid transport and metabolism	Molecular Function: hydrolase activity, acting on carbon-nitrogen (but not peptide) bonds, in linear amidines (GO:0016813);; Molecular Function: metal ion binding (GO:0046872);;	K01480|0|shs:STEHIDRAFT_141199|K01480 agmatinase [EC:3.5.3.11] | (RefSeq) Arginase/deacetylase	[E]	Amino acid transport and metabolism	Arginase family	Putative agmatinase 1 OS=Schizosaccharomyces pombe (strain 972 / ATCC 24843) OX=284812 GN=SPAC11D3.09 PE=3 SV=1	E	Amino acid transport and metabolism	Arginase/deacetylase [Stereum hirsutum FP-91666 SS1]
gene_96	[E]	Amino acid transport and metabolism	Molecular Function: hydrolase activity (GO:0016787);;	--	--	--	Tannase and feruloyl esterase	Probable feruloyl esterase B-2 OS=Aspergillus oryzae (strain ATCC 42149 / RIB 40) OX=510516 GN=faeB-2 PE=3 SV=1	S	Function unknown	tannase and feruloyl esterase [Stereum hirsutum FP-91666 SS1]
gene_9819	[EQ]	Amino acid transport and metabolism ;; Secondary metabolites biosynthesis, transport and catabolism	--	--	--	--	--	--	S	Function unknown	hypothetical protein STEHIDRAFT_113739 [Stereum hirsutum FP-91666 SS1]
gene_1704	--	--	Biological Process: signal transduction (GO:0007165);; Cellular Component: membrane (GO:0016020);; Molecular Function: kinase activity (GO:0016301);; Biological Process: phosphorylation (GO:0016310);;	--	[I]	Lipid transport and metabolism	--	Dolichol kinase sec59 OS=Schizosaccharomyces pombe (strain 972 / ATCC 24843) OX=284812 GN=sec59 PE=3 SV=3	I	Lipid transport and metabolism	hypothetical protein STEHIDRAFT_72672 [Stereum hirsutum FP-91666 SS1]
gene_1812	--	--	Molecular Function: transferase activity (GO:0016740);;	--	[I]	Lipid transport and metabolism	Choline/Carnitine o-acyltransferase	Carnitine O-acetyltransferase, mitochondrial OS=Candida tropicalis OX=5482 GN=CAT2 PE=3 SV=1	S	Function unknown	carnitine acetyltransferase [Stereum hirsutum FP-91666 SS1]
gene_2494	--	--	Biological Process: metabolic process (GO:0008152);;	K13333|0|shs:STEHIDRAFT_165932|K13333 lysophospholipase [EC:3.1.1.5] | (RefSeq) FabD/lysophospholipase-like protein	[I]	Lipid transport and metabolism	Lysophospholipase catalytic domain	Lysophospholipase 1 OS=Candida glabrata (strain ATCC 2001 / CBS 138 / JCM 3761 / NBRC 0622 / NRRL Y-65) OX=284593 GN=PLB1 PE=3 SV=2	I	Lipid transport and metabolism	FabD/lysophospholipase-like protein [Stereum hirsutum FP-91666 SS1]
gene_464	[Q]	Secondary metabolites biosynthesis, transport and catabolism	--	--	[I]	Lipid transport and metabolism	Beta-ketoacyl synthase, N-terminal domain;; KR domain;; Acyl transferase domain;; Polyketide synthase dehydratase;; Beta-ketoacyl synthase, C-terminal domain;; Thioesterase domain;; Ketoacyl-synthetase C-terminal extension;; Phosphopantetheine attachment site;; 3-Oxoacyl-[acyl-carrier-protein (ACP)] synthase III	Reducing polyketide synthase FUB1 OS=Fusarium oxysporum f. sp. lycopersici (strain 4287 / CBS 123668 / FGSC 9935 / NRRL 34936) OX=426428 GN=FUB1 PE=1 SV=2	Q	Secondary metabolites biosynthesis, transport and catabolism	ketoacyl-synt-domain-containing protein [Stereum hirsutum FP-91666 SS1]
gene_12457	--	--	Molecular Function: catalytic activity (GO:0003824);; Biological Process: metabolic process (GO:0008152);;	--	--	--	--	--	E	Amino acid transport and metabolism	hypothetical protein STEHIDRAFT_162682 [Stereum hirsutum FP-91666 SS1]
gene_13595	--	--	Molecular Function: magnesium ion binding (GO:0000287);; Molecular Function: carbonate dehydratase activity (GO:0004089);; Molecular Function: enoyl-[acyl-carrier-protein] reductase (NADH) activity (GO:0004318);; Cellular Component: fatty acid synthase complex (GO:0005835);; Biological Process: fatty acid biosynthetic process (GO:0006633);; Molecular Function: zinc ion binding (GO:0008270);; Mole…	--	--	--	--	Fatty acid synthase subunit beta OS=Saccharomyces cerevisiae (strain ATCC 204508 / S288c) OX=559292 GN=FAS1 PE=1 SV=2	I	Lipid transport and metabolism	hypothetical protein STEHIDRAFT_69606, partial [Stereum hirsutum FP-91666 SS1]
Transcription
gene_13653	[K]	Transcription	Molecular Function: O-methyltransferase activity (GO:0008171);; Biological Process: methylation (GO:0032259);;	--	[R]	General function prediction only	O-methyltransferase	4-O-methyltransferase 1 OS=Phanerochaete chrysosporium (strain RP-78 / ATCC MYA-4764 / FGSC 9002) OX=273507 GN=fgenesh1_kg.2_#_1379_#_Locus12621v1rpkm4.09 PE=1 SV=1	S	Function unknown	S-adenosyl-L-methionine-dependent methyltransferase [Stereum hirsutum FP-91666 SS1]
gene_13859	[KL]	Transcription ;; Replication, recombination and repair	Biological Process: negative regulation of transcription from RNA polymerase II promoter (GO:0000122);; Biological Process: chromatin silencing at rDNA (GO:0000183);; Molecular Function: ATP binding (GO:0005524);; Molecular Function: zinc ion binding (GO:0008270);; Biological Process: nucleosome positioning (GO:0016584);; Molecular Function: ATPase activity (GO:0016887);; Biological Process: chro…	--	[R]	General function prediction only	Helicase conserved C-terminal domain	Chromatin remodeling factor mit1 OS=Schizosaccharomyces pombe (strain 972 / ATCC 24843) OX=284812 GN=mit1 PE=1 SV=1	L	Replication, recombination and repair	hypothetical protein STEHIDRAFT_39318, partial [Stereum hirsutum FP-91666 SS1]
gene_4151	[K]	Transcription	Molecular Function: DNA binding (GO:0003677);; Biological Process: DNA-templated transcription, initiation (GO:0006352);;	K03120|0|shs:STEHIDRAFT_129729|K03120 transcription initiation factor TFIID TATA-box-binding protein | (RefSeq) TATA-box binding protein-like protein	[K]	Transcription	Transcription factor TFIID (or TATA-binding protein, TBP)	TATA-box-binding protein OS=Schizosaccharomyces pombe (strain 972 / ATCC 24843) OX=284812 GN=tbp1 PE=3 SV=1	K	Transcription	TATA-box binding protein-like protein [Stereum hirsutum FP-91666 SS1]
gene_9787	[KL]	Transcription ;; Replication, recombination and repair	Biological Process: negative regulation of transcription from RNA polymerase II promoter (GO:0000122);; Biological Process: chromatin silencing at rDNA (GO:0000183);; Molecular Function: ATP binding (GO:0005524);; Biological Process: nucleosome positioning (GO:0016584);; Molecular Function: ATPase activity (GO:0016887);; Biological Process: chromatin silencing at silent mating-type cassette (GO:0…	--	[R]	General function prediction only	SNF2 family N-terminal domain;; Helicase conserved C-terminal domain	Chromatin remodeling factor mit1 OS=Schizosaccharomyces pombe (strain 972 / ATCC 24843) OX=284812 GN=mit1 PE=1 SV=1	B	Chromatin structure and dynamics	hypothetical protein STEHIDRAFT_160211 [Stereum hirsutum FP-91666 SS1]
gene_9805	[KL]	Transcription ;; Replication, recombination and repair	Molecular Function: ATP binding (GO:0005524);; Molecular Function: zinc ion binding (GO:0008270);;	--	[KL]	--	--	Uncharacterized ATP-dependent helicase C23E6.02 OS=Schizosaccharomyces pombe (strain 972 / ATCC 24843) OX=284812 GN=SPBC23E6.02 PE=3 SV=1	L	Replication, recombination and repair	hypothetical protein STEHIDRAFT_62704, partial [Stereum hirsutum FP-91666 SS1]
gene_12843	--	--	Molecular Function: zinc ion binding (GO:0008270);;	--	[L]	Replication, recombination and repair	Zinc finger, C3HC4 type (RING finger);; Zinc finger, C3HC4 type (RING finger);; RING-type zinc-finger;; Zinc finger, C3HC4 type (RING finger)	Postreplication repair E3 ubiquitin-protein ligase RAD18 OS=Ashbya gossypii (strain ATCC 10895 / CBS 109.51 / FGSC 9923 / NRRL Y-1056) OX=284811 GN=RAD18 PE=3 SV=1	S	Function unknown	hypothetical protein STEHIDRAFT_163038 [Stereum hirsutum FP-91666 SS1]
gene_12888	--	--	Molecular Function: N-acetyltransferase activity (GO:0008080);;	--	--	--	Acetyltransferase (GNAT) family;; Acetyltransferase (GNAT) domain;; Acetyltransferase (GNAT) domain;; FR47-like protein	--	S	Function unknown	hypothetical protein STEHIDRAFT_126178 [Stereum hirsutum FP-91666 SS1]
gene_13023	--	--	Molecular Function: transcription factor activity, sequence-specific DNA binding (GO:0003700);; Biological Process: regulation of transcription, DNA-templated (GO:0006355);; Molecular Function: zinc ion binding (GO:0008270);; Molecular Function: sequence-specific DNA binding (GO:0043565);;	--	[K]	Transcription	GATA zinc finger	GATA zinc finger domain-containing protein C1393.08 OS=Schizosaccharomyces pombe (strain 972 / ATCC 24843) OX=284812 GN=SPCC1393.08 PE=4 SV=1	K	Transcription	glucocorticoid receptor-like protein, partial [Stereum hirsutum FP-91666 SS1]
gene_13169	--	--	Molecular Function: transcription factor activity, sequence-specific DNA binding (GO:0003700);; Biological Process: regulation of transcription, DNA-templated (GO:0006355);; Molecular Function: zinc ion binding (GO:0008270);; Molecular Function: sequence-specific DNA binding (GO:0043565);;	K09183|1.72403e-89|shs:STEHIDRAFT_69002|K09183 GATA-binding protein 4 | (RefSeq) glucocorticoid receptor-like protein	[K]	Transcription	GATA zinc finger	GATA zinc finger domain-containing protein C1393.08 OS=Schizosaccharomyces pombe (strain 972 / ATCC 24843) OX=284812 GN=SPCC1393.08 PE=4 SV=1	K	Transcription	glucocorticoid receptor-like protein, partial [Stereum hirsutum FP-91666 SS1]
gene_13653	[K]	Transcription	Molecular Function: O-methyltransferase activity (GO:0008171);; Biological Process: methylation (GO:0032259);;	--	[R]	General function prediction only	O-methyltransferase	4-O-methyltransferase 1 OS=Phanerochaete chrysosporium (strain RP-78 / ATCC MYA-4764 / FGSC 9002) OX=273507 GN=fgenesh1_kg.2_#_1379_#_Locus12621v1rpkm4.09 PE=1 SV=1	S	Function unknown	S-adenosyl-L-methionine-dependent methyltransferase [Stereum hirsutum FP-91666 SS1]
gene_13926	--	--	Molecular Function: nucleotide binding (GO:0000166);; Biological Process: regulation of transcription, DNA-templated (GO:0006355);; Cellular Component: intracellular part (GO:0044424);; Biological Process: positive regulation of biological process (GO:0048518);;	--	--	--	--	--	--	--	hypothetical protein STEHIDRAFT_116818, partial [Stereum hirsutum FP-91666 SS1]
gene_8706	--	--	Molecular Function: transcription factor activity, sequence-specific DNA binding (GO:0003700);; Biological Process: regulation of transcription, DNA-templated (GO:0006355);; Molecular Function: zinc ion binding (GO:0008270);; Molecular Function: sequence-specific DNA binding (GO:0043565);;	--	--	--	--	--	K	Transcription	hypothetical protein STEHIDRAFT_112886 [Stereum hirsutum FP-91666 SS1]
gene_8730	--	--	Molecular Function: transcription factor activity, sequence-specific DNA binding (GO:0003700);; Biological Process: regulation of transcription, DNA-templated (GO:0006355);;	--	--	--	Fungal Zn(2)-Cys(6) binuclear cluster domain	--	--	--	hypothetical protein STEHIDRAFT_112901 [Stereum hirsutum FP-91666 SS1]
gene_11052	--	--	--	--	[K]	Transcription	--	--	K	Transcription	hypothetical protein STEHIDRAFT_161384 [Stereum hirsutum FP-91666 SS1]
gene_13155	--	--	--	K15601|0|shs:STEHIDRAFT_69030|K15601 lysine-specific demethylase 3 [EC:1.14.11.-] | (RefSeq) hypothetical protein	[K]	Transcription	JmjC domain, hydroxylase	--	S	Function unknown	hypothetical protein STEHIDRAFT_69030, partial [Stereum hirsutum FP-91666 SS1]
gene_13222	--	--	Cellular Component: heterochromatin (GO:0000792);; Cellular Component: nucleus (GO:0005634);; Biological Process: chromatin organization (GO:0006325);; Biological Process: negative regulation of transcription, DNA-templated (GO:0045892);;	--	[K]	Transcription	--	Chromo domain-containing protein 1 OS=Saccharomyces cerevisiae (strain ATCC 204508 / S288c) OX=559292 GN=CHD1 PE=1 SV=1	B	Chromatin structure and dynamics	hypothetical protein STEHIDRAFT_163401 [Stereum hirsutum FP-91666 SS1]
gene_13604	[R]	General function prediction only	--	--	[K]	Transcription	WD domain, G-beta repeat;; Anaphase-promoting complex subunit 4 WD40 domain;; Bartter syndrome, infantile, with sensorineural deafness (Barttin)	Vegetative incompatibility protein HET-E-1 OS=Podospora anserina OX=5145 GN=HET-E1 PE=4 SV=1	S	Function unknown	WD40 repeat-like protein, partial [Stereum hirsutum FP-91666 SS1]
gene_13851	--	--	--	--	[K]	Transcription	--	--	S	Function unknown	hypothetical protein STEHIDRAFT_163969 [Stereum hirsutum FP-91666 SS1]
gene_2095	--	--	Cellular Component: nucleus (GO:0005634);; Biological Process: negative regulation of transcription from RNA polymerase III promoter (GO:0016480);; Biological Process: macromolecular complex subunit organization (GO:0043933);;	--	[K]	Transcription	Maf1 regulator	Repressor of RNA polymerase III transcription maf1 OS=Schizosaccharomyces pombe (strain 972 / ATCC 24843) OX=284812 GN=maf1 PE=1 SV=5	O	Posttranslational modification, protein turnover, chaperones	Maf1-domain-containing protein [Stereum hirsutum FP-91666 SS1]
gene_4148	[P]	Inorganic ion transport and metabolism	Biological Process: nuclear-transcribed mRNA catabolic process, deadenylation-dependent decay (GO:0000288);; Molecular Function: alpha-amylase activity (GO:0004556);; Molecular Function: calcium ion binding (GO:0005509);; Cellular Component: cytoplasm (GO:0005737);; Biological Process: regulation of transcription from RNA polymerase II promoter (GO:0006357);; Biological Process: transcription elo…	K12604|0|shs:STEHIDRAFT_154920|K12604 CCR4-NOT transcription complex subunit 1 | (RefSeq) hypothetical protein	[K]	Transcription	CCR4-NOT transcription complex subunit 1 CAF1-binding domain;; Domain of unknown function (DUF3819);; CCR4-NOT transcription complex subunit 1 TTP binding domain;; Cation transport ATPase (P-type)	General negative regulator of transcription subunit 1 OS=Schizosaccharomyces pombe (strain 972 / ATCC 24843) OX=284812 GN=not1 PE=1 SV=1	K	Transcription	hypothetical protein STEHIDRAFT_154920 [Stereum hirsutum FP-91666 SS1]
gene_8714	--	--	--	--	[K]	Transcription	--	--	S	Function unknown	hypothetical protein STEHIDRAFT_42365, partial [Stereum hirsutum FP-91666 SS1]
gene_2503	[O]	Posttranslational modification, protein turnover, chaperones	Cellular Component: chromosome, telomeric region (GO:0000781);; Biological Process: chromatin silencing at telomere (GO:0006348);; Biological Process: histone deacetylation (GO:0016575);; Molecular Function: NAD-dependent histone deacetylase activity (GO:0017136);; Biological Process: short-chain fatty acid metabolic process (GO:0046459);; Molecular Function: NAD+ binding (GO:0070403);;	K11121|0|shs:STEHIDRAFT_52386|K11121 NAD-dependent histone deacetylase SIR2 [EC:3.5.1.-] | (RefSeq) DHS-like NAD/FAD-binding domain-containing protein	[BK]	--	Sir2 family	NAD-dependent histone deacetylase HST3 OS=Candida albicans (strain SC5314 / ATCC MYA-2876) OX=237561 GN=HST3 PE=3 SV=2	K	Transcription	DHS-like NAD/FAD-binding domain-containing protein, partial [Stereum hirsutum FP-91666 SS1]
gene_8720	--	--	Molecular Function: protein dimerization activity (GO:0046983);;	--	--	--	Helix-loop-helix DNA-binding domain	Transcription factor CPH2 OS=Candida albicans (strain SC5314 / ATCC MYA-2876) OX=237561 GN=CPH2 PE=1 SV=1	K	Transcription	hypothetical protein STEHIDRAFT_112893 [Stereum hirsutum FP-91666 SS1]
gene_9807	--	--	Molecular Function: protein heterodimerization activity (GO:0046982);;	K03506|1.09765e-93|shs:STEHIDRAFT_62834|K03506 DNA polymerase epsilon subunit 4 [EC:2.7.7.7] | (RefSeq) hypothetical protein	[L]	Replication, recombination and repair	Histone-like transcription factor (CBF/NF-Y) and archaeal histone;; Core histone H2A/H2B/H3/H4	Putative transcription factor C16C4.22 OS=Schizosaccharomyces pombe (strain 972 / ATCC 24843) OX=284812 GN=SPCC16C4.22 PE=1 SV=1	K	Transcription	hypothetical protein STEHIDRAFT_62834 [Stereum hirsutum FP-91666 SS1]
Translation, ribosomal structure and biogenesis
gene_12577	[J]	Translation, ribosomal structure and biogenesis	Molecular Function: structural constituent of ribosome (GO:0003735);; Cellular Component: ribosome (GO:0005840);; Biological Process: translation (GO:0006412);;	K02868|5.1519e-124|shs:STEHIDRAFT_125930|K02868 large subunit ribosomal protein L11e | (RefSeq) 60S ribosomal protein L11	[J]	Translation, ribosomal structure and biogenesis	Ribosomal protein L5;; ribosomal L5P family C-terminus	60S ribosomal protein L11 OS=Neurospora crassa (strain ATCC 24698 / 74-OR23-1A / CBS 708.71 / DSM 1257 / FGSC 987) OX=367110 GN=rpl-11 PE=3 SV=2	J	Translation, ribosomal structure and biogenesis	60S ribosomal protein L11 [Stereum hirsutum FP-91666 SS1]
gene_13178	[J]	Translation, ribosomal structure and biogenesis	Molecular Function: single-stranded DNA binding (GO:0003697);; Molecular Function: endonuclease activity (GO:0004519);; Cellular Component: nucleus (GO:0005634);; Biological Process: nucleotide-excision repair (GO:0006289);; Cellular Component: intracellular ribonucleoprotein complex (GO:0030529);; Biological Process: ribosome biogenesis (GO:0042254);; Biological Process: nucleic acid phosphodies…	K02936|4.79277e-171|shs:STEHIDRAFT_163359|K02936 large subunit ribosomal protein L7Ae | (RefSeq) L30e-like protein	[J]	Translation, ribosomal structure and biogenesis	Ribosomal protein L7Ae/L30e/S12e/Gadd45 family	60S ribosomal protein L8 OS=Schizosaccharomyces pombe (strain 972 / ATCC 24843) OX=284812 GN=rpl8 PE=1 SV=3	J	Translation, ribosomal structure and biogenesis	L30e-like protein [Stereum hirsutum FP-91666 SS1]
gene_1419	[J]	Translation, ribosomal structure and biogenesis	Biological Process: ribosomal subunit export from nucleus (GO:0000054);; Molecular Function: translation initiation factor activity (GO:0003743);; Cellular Component: nucleolus (GO:0005730);; Cellular Component: cytoplasm (GO:0005737);; Biological Process: translational initiation (GO:0006413);; Biological Process: mature ribosome assembly (GO:0042256);; Biological Process: ribosomal large subuni…	K03264|1.52417e-177|shs:STEHIDRAFT_90515|K03264 translation initiation factor 6 | (RefSeq) translation initiation factor 6	[J]	Translation, ribosomal structure and biogenesis	eIF-6 family	Eukaryotic translation initiation factor 6 OS=Saccharomyces cerevisiae (strain ATCC 204508 / S288c) OX=559292 GN=TIF6 PE=1 SV=1	J	Translation, ribosomal structure and biogenesis	translation initiation factor 6 [Stereum hirsutum FP-91666 SS1]
gene_2379	[J]	Translation, ribosomal structure and biogenesis	--	--	--	--	Acetyltransferase (GNAT) domain	Uncharacterized N-acetyltransferase C550.08 OS=Schizosaccharomyces pombe (strain 972 / ATCC 24843) OX=284812 GN=SPCC550.08 PE=3 SV=1	S	Function unknown	hypothetical protein STEHIDRAFT_128452 [Stereum hirsutum FP-91666 SS1]
gene_4475	[J]	Translation, ribosomal structure and biogenesis	Biological Process: nuclear-transcribed mRNA catabolic process, deadenylation-dependent decay (GO:0000288);; Biological Process: cytoplasmic translational termination (GO:0002184);; Molecular Function: translation release factor activity (GO:0003747);; Molecular Function: GTPase activity (GO:0003924);; Molecular Function: GTP binding (GO:0005525);; Cellular Component: cytosol (GO:0005829);; Cellu…	K03267|0|shs:STEHIDRAFT_76469|K03267 peptide chain release factor subunit 3 | (RefSeq) hypothetical protein	[J]	Translation, ribosomal structure and biogenesis	Elongation factor Tu GTP binding domain;; Elongation factor Tu C-terminal domain;; Elongation factor Tu domain 2	Eukaryotic peptide chain release factor GTP-binding subunit OS=Saccharomyces cerevisiae (strain ATCC 204508 / S288c) OX=559292 GN=SUP35 PE=1 SV=1	J	Translation, ribosomal structure and biogenesis	hypothetical protein STEHIDRAFT_76469 [Stereum hirsutum FP-91666 SS1]
gene_7203	[J]	Translation, ribosomal structure and biogenesis	Molecular Function: glutamate-tRNA ligase activity (GO:0004818);; Molecular Function: ATP binding (GO:0005524);; Biological Process: glutamyl-tRNA aminoacylation (GO:0006424);; Cellular Component: intracellular membrane-bounded organelle (GO:0043231);; Cellular Component: cytoplasmic part (GO:0044444);;	K01885|0|shs:STEHIDRAFT_139960|K01885 glutamyl-tRNA synthetase [EC:6.1.1.17] | (RefSeq) glutamyl-tRNA synthetase	[J]	Translation, ribosomal structure and biogenesis	tRNA synthetases class I (E and Q), catalytic domain;; tRNA synthetases class I (E and Q), anti-codon binding domain	Probable glutamate--tRNA ligase, cytoplasmic OS=Schizosaccharomyces pombe (strain 972 / ATCC 24843) OX=284812 GN=gus1 PE=1 SV=1	J	Translation, ribosomal structure and biogenesis	glutamyl-tRNA synthetase [Stereum hirsutum FP-91666 SS1]
gene_8726	[J]	Translation, ribosomal structure and biogenesis	Cellular Component: cytosol (GO:0005829);; Biological Process: proteolysis (GO:0006508);; Molecular Function: metal ion binding (GO:0046872);; Molecular Function: metalloaminopeptidase activity (GO:0070006);; Biological Process: protein initiator methionine removal (GO:0070084);;	K01265|9.80232e-68|shs:STEHIDRAFT_132827|K01265 methionyl aminopeptidase [EC:3.4.11.18] | (RefSeq) hypothetical protein	[R]	General function prediction only	Metallopeptidase family M24	Methionine aminopeptidase 2 OS=Laccaria bicolor (strain S238N-H82 / ATCC MYA-4686) OX=486041 GN=LACBIDRAFT_242662 PE=3 SV=1	J	Translation, ribosomal structure and biogenesis	hypothetical protein STEHIDRAFT_132827 [Stereum hirsutum FP-91666 SS1]
gene_9451	[J]	Translation, ribosomal structure and biogenesis	Molecular Function: RNA binding (GO:0003723);; Molecular Function: structural constituent of ribosome (GO:0003735);; Biological Process: translation (GO:0006412);; Cellular Component: small ribosomal subunit (GO:0015935);;	K02980|1.60582e-32|shs:STEHIDRAFT_123738|K02980 small subunit ribosomal protein S29e | (RefSeq) ribosomal protein S14	[J]	Translation, ribosomal structure and biogenesis	Ribosomal protein S14p/S29e	40S ribosomal protein S29 OS=Magnaporthe oryzae (strain Y34) OX=1143189 GN=RPS29 PE=3 SV=1	J	Translation, ribosomal structure and biogenesis	predicted protein [Mycena chlorophos]
gene_13838	--	--	Molecular Function: nucleic acid binding (GO:0003676);;	K11593|0|shs:STEHIDRAFT_163957|K11593 eukaryotic translation initiation factor 2C | (RefSeq) Piwi-domain-containing protein	[J]	Translation, ribosomal structure and biogenesis	Piwi domain;; Argonaute linker 1 domain	Protein argonaute OS=Schizosaccharomyces pombe (strain 972 / ATCC 24843) OX=284812 GN=ago1 PE=1 SV=1	J	Translation, ribosomal structure and biogenesis	Piwi-domain-containing protein [Stereum hirsutum FP-91666 SS1]
gene_3195	--	--	Molecular Function: nucleic acid binding (GO:0003676);;	K11593|0|shs:STEHIDRAFT_119245|K11593 eukaryotic translation initiation factor 2C | (RefSeq) Piwi-domain-containing protein	[J]	Translation, ribosomal structure and biogenesis	Piwi domain;; Argonaute linker 1 domain;; Argonaute linker 2 domain	Protein argonaute OS=Schizosaccharomyces pombe (strain 972 / ATCC 24843) OX=284812 GN=ago1 PE=1 SV=1	J	Translation, ribosomal structure and biogenesis	Piwi-domain-containing protein [Stereum hirsutum FP-91666 SS1]
gene_1170	--	--	--	--	--	--	--	--	J	Translation, ribosomal structure and biogenesis	hypothetical protein STEHIDRAFT_46086 [Stereum hirsutum FP-91666 SS1]
gene_13115	[V]	Defense mechanisms	--	--	--	--	--	--	J	Translation, ribosomal structure and biogenesis	hypothetical protein STEHIDRAFT_163295 [Stereum hirsutum FP-91666 SS1]
gene_9462	--	--	Biological Process: formation of translation preinitiation complex (GO:0001731);; Molecular Function: translation initiation factor activity (GO:0003743);; Cellular Component: eukaryotic translation initiation factor 3 complex (GO:0005852);; Biological Process: regulation of translational initiation (GO:0006446);; Cellular Component: eukaryotic 43S preinitiation complex (GO:0016282);; Cellular Co…	K15028|6.71387e-156|shs:STEHIDRAFT_123750|K15028 translation initiation factor 3 subunit K | (RefSeq) ARM repeat-containing protein	[S]	Function unknown	CSN8/PSMD8/EIF3K family	Eukaryotic translation initiation factor 3 subunit K OS=Cryptococcus neoformans var. neoformans serotype D (strain JEC21 / ATCC MYA-565) OX=214684 GN=CND02370 PE=3 SV=1	J	Translation, ribosomal structure and biogenesis	ARM repeat-containing protein [Stereum hirsutum FP-91666 SS1]

## Sheet: CpG SA415
Secondary metabolites biosynthesis, transport and catabolism
gene_10297	[Q]	Secondary metabolites biosynthesis, transport and catabolism	Cellular Component: membrane (GO:0016020);; Molecular Function: hydrolase activity (GO:0016787);;	--	--	--	Amidohydrolase family;; Amidohydrolase family	--	Q	Secondary metabolites biosynthesis, transport and catabolism	hypothetical protein STEHIDRAFT_84516 [Stereum hirsutum FP-91666 SS1]
gene_12576	[QV]	Secondary metabolites biosynthesis, transport and catabolism ;; Defense mechanisms	Molecular Function: monooxygenase activity (GO:0004497);; Molecular Function: iron ion binding (GO:0005506);; Molecular Function: oxidoreductase activity, acting on paired donors, with incorporation or reduction of molecular oxygen (GO:0016705);; Molecular Function: heme binding (GO:0020037);; Biological Process: oxidation-reduction process (GO:0055114);;	--	[Q]	Secondary metabolites biosynthesis, transport and catabolism	Cytochrome P450	Cytochrome P450 monooxygenase psiH OS=Psilocybe cubensis OX=181762 GN=psiH PE=1 SV=1	Q	Secondary metabolites biosynthesis, transport and catabolism	cytochrome P450 [Stereum hirsutum FP-91666 SS1]
gene_13164	[Q]	Secondary metabolites biosynthesis, transport and catabolism	--	K01061|0|shs:STEHIDRAFT_135598|K01061 carboxymethylenebutenolidase [EC:3.1.1.45] | (RefSeq) hypothetical protein	--	--	--	--	Q	Secondary metabolites biosynthesis, transport and catabolism	hypothetical protein STEHIDRAFT_135598 [Stereum hirsutum FP-91666 SS1]
gene_13548	[QV]	Secondary metabolites biosynthesis, transport and catabolism ;; Defense mechanisms	Molecular Function: iron ion binding (GO:0005506);; Molecular Function: oxidoreductase activity, acting on paired donors, with incorporation or reduction of molecular oxygen (GO:0016705);; Molecular Function: heme binding (GO:0020037);; Biological Process: oxidation-reduction process (GO:0055114);;	--	[Q]	Secondary metabolites biosynthesis, transport and catabolism	Cytochrome P450	Multifunctional cytochrome P450 monooxygenase af510 OS=Neosartorya fumigata (strain ATCC MYA-4609 / Af293 / CBS 101355 / FGSC A1100) OX=330879 GN=af510 PE=1 SV=1	Q	Secondary metabolites biosynthesis, transport and catabolism	cytochrome P450 [Stereum hirsutum FP-91666 SS1]
gene_13867	[QV]	Secondary metabolites biosynthesis, transport and catabolism ;; Defense mechanisms	Molecular Function: monooxygenase activity (GO:0004497);; Molecular Function: iron ion binding (GO:0005506);; Molecular Function: oxidoreductase activity, acting on paired donors, with incorporation or reduction of molecular oxygen (GO:0016705);; Molecular Function: heme binding (GO:0020037);; Biological Process: oxidation-reduction process (GO:0055114);;	--	[QI]	--	Cytochrome P450	Cytochrome P450 monooxygenase FUM15 OS=Gibberella moniliformis (strain M3125 / FGSC 7600) OX=334819 GN=FUM15 PE=3 SV=1	Q	Secondary metabolites biosynthesis, transport and catabolism	cytochrome P450 [Stereum hirsutum FP-91666 SS1]
gene_13868	[QV]	Secondary metabolites biosynthesis, transport and catabolism ;; Defense mechanisms	Molecular Function: iron ion binding (GO:0005506);; Molecular Function: oxidoreductase activity, acting on paired donors, with incorporation or reduction of molecular oxygen (GO:0016705);; Molecular Function: heme binding (GO:0020037);; Biological Process: oxidation-reduction process (GO:0055114);;	--	[Q]	Secondary metabolites biosynthesis, transport and catabolism	Cytochrome P450	Cytochrome P450 monooxygenase patH OS=Aspergillus clavatus (strain ATCC 1007 / CBS 513.65 / DSM 816 / NCTC 3887 / NRRL 1) OX=344612 GN=patH PE=1 SV=1	Q	Secondary metabolites biosynthesis, transport and catabolism	cytochrome P450 [Stereum hirsutum FP-91666 SS1]
gene_6418	[QV]	Secondary metabolites biosynthesis, transport and catabolism ;; Defense mechanisms	Cellular Component: membrane (GO:0016020);; Molecular Function: oxidoreductase activity (GO:0016491);; Molecular Function: metal ion binding (GO:0046872);;	--	[Q]	Secondary metabolites biosynthesis, transport and catabolism	Cytochrome P450	Cytochrome P450 monooxygenase psiH OS=Psilocybe cubensis OX=181762 GN=psiH PE=1 SV=1	Q	Secondary metabolites biosynthesis, transport and catabolism	cytochrome P450 [Stereum hirsutum FP-91666 SS1]
gene_7289	[QV]	Secondary metabolites biosynthesis, transport and catabolism ;; Defense mechanisms	--	--	[QI]	--	Cytochrome P450	Cytochrome P450 52A5 OS=Candida maltosa OX=5479 GN=CYP52A5 PE=1 SV=1	Q	Secondary metabolites biosynthesis, transport and catabolism	cytochrome P450 [Stereum hirsutum FP-91666 SS1]
gene_6419	--	--	Molecular Function: monooxygenase activity (GO:0004497);; Molecular Function: iron ion binding (GO:0005506);; Cellular Component: integral component of membrane (GO:0016021);; Molecular Function: oxidoreductase activity, acting on paired donors, with incorporation or reduction of molecular oxygen (GO:0016705);; Molecular Function: heme binding (GO:0020037);; Biological Process: oxidation-reductio…	--	--	--	--	Cytochrome P450 monooxygenase psiH OS=Psilocybe cubensis OX=181762 GN=psiH PE=1 SV=1	Q	Secondary metabolites biosynthesis, transport and catabolism	hypothetical protein STEHIDRAFT_56896, partial [Stereum hirsutum FP-91666 SS1]
gene_74	[P]	Inorganic ion transport and metabolism	Molecular Function: nucleotide binding (GO:0000166);; Molecular Function: monooxygenase activity (GO:0004497);; Molecular Function: coenzyme binding (GO:0050662);;	--	[Q]	Secondary metabolites biosynthesis, transport and catabolism	Flavin-binding monooxygenase-like;; Pyridine nucleotide-disulphide oxidoreductase;; Pyridine nucleotide-disulphide oxidoreductase;; L-lysine 6-monooxygenase (NADPH-requiring);; Pyridine nucleotide-disulphide oxidoreductase;; NAD(P)-binding Rossmann-like domain;; FAD binding domain;; FAD binding domain	--	P	Inorganic ion transport and metabolism	FAD/NAD-P-binding domain-containing protein [Stereum hirsutum FP-91666 SS1]
gene_11087	[ER]	Amino acid transport and metabolism ;; General function prediction only	Molecular Function: zinc ion binding (GO:0008270);; Molecular Function: mannitol 2-dehydrogenase (NADP+) activity (GO:0050085);; Biological Process: oxidation-reduction process (GO:0055114);;	K17818|0|shs:STEHIDRAFT_103570|K17818 D-arabinitol dehydrogenase (NADP+) [EC:1.1.1.287] | (RefSeq) NADP+-dependent D-mannitol dehydrogenase	[Q]	Secondary metabolites biosynthesis, transport and catabolism	Alcohol dehydrogenase GroES-like domain;; Zinc-binding dehydrogenase;; Glucose dehydrogenase C-terminus;; Zinc-binding dehydrogenase	D-arabinitol dehydrogenase 1 OS=Uromyces fabae OX=55588 GN=ARD1 PE=1 SV=1	E	Amino acid transport and metabolism	NADP+-dependent D-mannitol dehydrogenase [Stereum hirsutum FP-91666 SS1]
gene_13134	[V]	Defense mechanisms	Molecular Function: ATP binding (GO:0005524);; Cellular Component: integral component of membrane (GO:0016021);; Molecular Function: ATPase activity, coupled to transmembrane movement of substances (GO:0042626);; Biological Process: transmembrane transport (GO:0055085);;	--	[Q]	Secondary metabolites biosynthesis, transport and catabolism	ABC transporter	ATP-binding cassette transporter abc2 OS=Schizosaccharomyces pombe (strain 972 / ATCC 24843) OX=284812 GN=abc2 PE=1 SV=1	V	Defense mechanisms	hypothetical protein STEHIDRAFT_69055, partial [Stereum hirsutum FP-91666 SS1]
gene_13210	[V]	Defense mechanisms	Molecular Function: ATP binding (GO:0005524);; Cellular Component: integral component of membrane (GO:0016021);; Molecular Function: ATPase activity, coupled to transmembrane movement of substances (GO:0042626);; Biological Process: transmembrane transport (GO:0055085);;	--	[Q]	Secondary metabolites biosynthesis, transport and catabolism	ABC transporter	Metal resistance protein YCF1 OS=Saccharomyces cerevisiae (strain ATCC 204508 / S288c) OX=559292 GN=YCF1 PE=1 SV=2	V	Defense mechanisms	hypothetical protein STEHIDRAFT_69055, partial [Stereum hirsutum FP-91666 SS1]
gene_1353	--	--	--	--	[Q]	Secondary metabolites biosynthesis, transport and catabolism	Multicopper oxidase	Laccase-2 OS=Pleurotus ostreatus OX=5322 GN=POX2 PE=1 SV=1	Q	Secondary metabolites biosynthesis, transport and catabolism	laccase [Stereum hirsutum FP-91666 SS1]
gene_1357	[DPM]	Cell cycle control, cell division, chromosome partitioning ;; Inorganic ion transport and metabolism ;; Cell wall/membrane/envelope biogenesis	--	--	[Q]	Secondary metabolites biosynthesis, transport and catabolism	Multicopper oxidase;; Multicopper oxidase;; Multicopper oxidase	Laccase-2 OS=Trametes villosa OX=47662 GN=LCC2 PE=3 SV=1	Q	Secondary metabolites biosynthesis, transport and catabolism	laccase [Stereum hirsutum FP-91666 SS1]
gene_13647	--	--	--	--	[Q]	Secondary metabolites biosynthesis, transport and catabolism	short chain dehydrogenase;; KR domain	Uncharacterized oxidoreductase C736.13 OS=Schizosaccharomyces pombe (strain 972 / ATCC 24843) OX=284812 GN=SPCC736.13 PE=3 SV=1	S	Function unknown	NAD-P-binding protein, partial [Stereum hirsutum FP-91666 SS1]
gene_13876	[IQR]	Lipid transport and metabolism ;; Secondary metabolites biosynthesis, transport and catabolism ;; General function prediction only	--	--	[Q]	Secondary metabolites biosynthesis, transport and catabolism	short chain dehydrogenase;; Enoyl-(Acyl carrier protein) reductase;; KR domain	Uncharacterized oxidoreductase C736.13 OS=Schizosaccharomyces pombe (strain 972 / ATCC 24843) OX=284812 GN=SPCC736.13 PE=3 SV=1	S	Function unknown	NAD-P-binding protein [Stereum hirsutum FP-91666 SS1]
gene_3606	[ER]	Amino acid transport and metabolism ;; General function prediction only	--	--	[Q]	Secondary metabolites biosynthesis, transport and catabolism	Alcohol dehydrogenase GroES-like domain	Zinc-type alcohol dehydrogenase-like protein C1198.01 OS=Schizosaccharomyces pombe (strain 972 / ATCC 24843) OX=284812 GN=SPBC1198.01 PE=3 SV=1	E	Amino acid transport and metabolism	hypothetical protein STEHIDRAFT_52515 [Stereum hirsutum FP-91666 SS1]
gene_7224	[P]	Inorganic ion transport and metabolism	--	--	[Q]	Secondary metabolites biosynthesis, transport and catabolism	Pyridine nucleotide-disulphide oxidoreductase;; Flavin-binding monooxygenase-like;; Pyridine nucleotide-disulphide oxidoreductase;; FAD dependent oxidoreductase;; L-lysine 6-monooxygenase (NADPH-requiring);; NAD(P)-binding Rossmann-like domain;; Shikimate / quinate 5-dehydrogenase;; Pyridine nucleotide-disulphide oxidoreductase;; FAD-NAD(P)-binding;; Putative NAD(P)-binding	FAD-dependent monooxygenase DEP4 OS=Alternaria brassicicola OX=29001 GN=DEP4 PE=2 SV=1	S	Function unknown	FAD/NAD-P-binding domain-containing protein [Stereum hirsutum FP-91666 SS1]
gene_74	[P]	Inorganic ion transport and metabolism	Molecular Function: nucleotide binding (GO:0000166);; Molecular Function: monooxygenase activity (GO:0004497);; Molecular Function: coenzyme binding (GO:0050662);;	--	[Q]	Secondary metabolites biosynthesis, transport and catabolism	Flavin-binding monooxygenase-like;; Pyridine nucleotide-disulphide oxidoreductase;; Pyridine nucleotide-disulphide oxidoreductase;; L-lysine 6-monooxygenase (NADPH-requiring);; Pyridine nucleotide-disulphide oxidoreductase;; NAD(P)-binding Rossmann-like domain;; FAD binding domain;; FAD binding domain	--	P	Inorganic ion transport and metabolism	FAD/NAD-P-binding domain-containing protein [Stereum hirsutum FP-91666 SS1]
gene_8804	[V]	Defense mechanisms	Molecular Function: nucleotide binding (GO:0000166);; Biological Process: transport (GO:0006810);; Cellular Component: membrane (GO:0016020);; Molecular Function: ATPase activity (GO:0016887);;	--	[Q]	Secondary metabolites biosynthesis, transport and catabolism	ABC transporter transmembrane region;; ABC transporter;; AAA domain, putative AbiEii toxin, Type IV TA system;; Type II/IV secretion system protein	ABC transporter cctS OS=Talaromyces islandicus OX=28573 GN=cctS PE=3 SV=1	V	Defense mechanisms	hypothetical protein STEHIDRAFT_61225 [Stereum hirsutum FP-91666 SS1]
Amino acid and lipid metabolism
gene_11087	[ER]	Amino acid transport and metabolism ;; General function prediction only	Molecular Function: zinc ion binding (GO:0008270);; Molecular Function: mannitol 2-dehydrogenase (NADP+) activity (GO:0050085);; Biological Process: oxidation-reduction process (GO:0055114);;	K17818|0|shs:STEHIDRAFT_103570|K17818 D-arabinitol dehydrogenase (NADP+) [EC:1.1.1.287] | (RefSeq) NADP+-dependent D-mannitol dehydrogenase	[Q]	Secondary metabolites biosynthesis, transport and catabolism	Alcohol dehydrogenase GroES-like domain;; Zinc-binding dehydrogenase;; Glucose dehydrogenase C-terminus;; Zinc-binding dehydrogenase	D-arabinitol dehydrogenase 1 OS=Uromyces fabae OX=55588 GN=ARD1 PE=1 SV=1	E	Amino acid transport and metabolism	NADP+-dependent D-mannitol dehydrogenase [Stereum hirsutum FP-91666 SS1]
gene_13161	[I]	Lipid transport and metabolism	Molecular Function: enoyl-[acyl-carrier-protein] reductase (NADH) activity (GO:0004318);; Cellular Component: fatty acid synthase complex (GO:0005835);; Biological Process: fatty acid biosynthetic process (GO:0006633);; Molecular Function: metal ion binding (GO:0046872);; Biological Process: oxidation-reduction process (GO:0055114);;	K00668|0|shs:STEHIDRAFT_116267|K00668 fatty acid synthase subunit beta, fungi type [EC:2.3.1.86] | (RefSeq) hypothetical protein	--	--	Domain of unknown function (DUF1729)	Fatty acid synthase subunit beta OS=Candida albicans OX=5476 GN=FAS1 PE=3 SV=1	I	Lipid transport and metabolism	hypothetical protein STEHIDRAFT_116267 [Stereum hirsutum FP-91666 SS1]
gene_13181	[EQ]	Amino acid transport and metabolism ;; Secondary metabolites biosynthesis, transport and catabolism	Molecular Function: hydrolase activity (GO:0016787);;	--	--	--	Hydantoinase/oxoprolinase N-terminal region;; Hydantoinase/oxoprolinase	--	EQ	--	hypothetical protein STEHIDRAFT_163362 [Stereum hirsutum FP-91666 SS1]
gene_13835	[I]	Lipid transport and metabolism	Molecular Function: magnesium ion binding (GO:0000287);; Molecular Function: carbonate dehydratase activity (GO:0004089);; Molecular Function: enoyl-[acyl-carrier-protein] reductase (NADH) activity (GO:0004318);; Cellular Component: fatty acid synthase complex (GO:0005835);; Biological Process: fatty acid biosynthetic process (GO:0006633);; Molecular Function: zinc ion binding (GO:0008270);; Mole…	--	--	--	--	Fatty acid synthase subunit beta OS=Yarrowia lipolytica (strain CLIB 122 / E 150) OX=284591 GN=FAS1 PE=3 SV=2	I	Lipid transport and metabolism	hypothetical protein STEHIDRAFT_28907, partial [Stereum hirsutum FP-91666 SS1]
gene_13852	[I]	Lipid transport and metabolism	--	K01054|7.37924e-111|shs:STEHIDRAFT_135897|K01054 acylglycerol lipase [EC:3.1.1.23] | (RefSeq) hypothetical protein	--	--	Serine aminopeptidase, S33	Putative monoglyceride lipase OS=Schizosaccharomyces pombe (strain 972 / ATCC 24843) OX=284812 GN=SPCC5E4.05c PE=1 SV=1	I	Lipid transport and metabolism	hypothetical protein STEHIDRAFT_135897 [Stereum hirsutum FP-91666 SS1]
gene_13876	[IQR]	Lipid transport and metabolism ;; Secondary metabolites biosynthesis, transport and catabolism ;; General function prediction only	--	--	[Q]	Secondary metabolites biosynthesis, transport and catabolism	short chain dehydrogenase;; Enoyl-(Acyl carrier protein) reductase;; KR domain	Uncharacterized oxidoreductase C736.13 OS=Schizosaccharomyces pombe (strain 972 / ATCC 24843) OX=284812 GN=SPCC736.13 PE=3 SV=1	S	Function unknown	NAD-P-binding protein [Stereum hirsutum FP-91666 SS1]
gene_3146	[E]	Amino acid transport and metabolism	Molecular Function: asparagine synthase (glutamine-hydrolyzing) activity (GO:0004066);; Cellular Component: nucleus (GO:0005634);; Cellular Component: cytosol (GO:0005829);; Biological Process: asparagine biosynthetic process (GO:0006529);;	K01953|0|shs:STEHIDRAFT_51955|K01953 asparagine synthase (glutamine-hydrolysing) [EC:6.3.5.4] | (RefSeq) asparagine synthase	[E]	Amino acid transport and metabolism	Asparagine synthase;; Glutamine amidotransferase domain;; Glutamine amidotransferase domain	Probable asparagine synthetase [glutamine-hydrolyzing] OS=Schizosaccharomyces pombe (strain 972 / ATCC 24843) OX=284812 GN=asn1 PE=1 SV=3	E	Amino acid transport and metabolism	asparagine synthase [Stereum hirsutum FP-91666 SS1]
gene_3606	[ER]	Amino acid transport and metabolism ;; General function prediction only	--	--	[Q]	Secondary metabolites biosynthesis, transport and catabolism	Alcohol dehydrogenase GroES-like domain	Zinc-type alcohol dehydrogenase-like protein C1198.01 OS=Schizosaccharomyces pombe (strain 972 / ATCC 24843) OX=284812 GN=SPBC1198.01 PE=3 SV=1	E	Amino acid transport and metabolism	hypothetical protein STEHIDRAFT_52515 [Stereum hirsutum FP-91666 SS1]
gene_3958	[I]	Lipid transport and metabolism	Cellular Component: mitochondrion (GO:0005739);; Cellular Component: lipid droplet (GO:0005811);; Molecular Function: glycerophosphodiester phosphodiesterase activity (GO:0008889);; Biological Process: phosphatidylglycerol catabolic process (GO:0034478);; Molecular Function: phosphatidylglycerol phospholipase C activity (GO:0034479);;	K18694|0|shs:STEHIDRAFT_52701|K18694 phosphatidylglycerol phospholipase C [EC:3.1.4.-] | (RefSeq) PLC-like phosphodiesterase	[C]	Energy production and conversion	Glycerophosphoryl diester phosphodiesterase family	Phosphatidylglycerol phospholipase C OS=Schizosaccharomyces pombe (strain 972 / ATCC 24843) OX=284812 GN=SPAC4D7.02c PE=3 SV=2	C	Energy production and conversion	PLC-like phosphodiesterase [Stereum hirsutum FP-91666 SS1]
gene_6442	[E]	Amino acid transport and metabolism	Molecular Function: methylenetetrahydrofolate reductase (NAD(P)H) activity (GO:0004489);; Cellular Component: mitochondrion (GO:0005739);; Biological Process: methionine biosynthetic process (GO:0009086);; Biological Process: tetrahydrofolate interconversion (GO:0035999);; Biological Process: oxidation-reduction process (GO:0055114);;	K00297|0|shs:STEHIDRAFT_157081|K00297 methylenetetrahydrofolate reductase (NADPH) [EC:1.5.1.20] | (RefSeq) hypothetical protein	[E]	Amino acid transport and metabolism	Methylenetetrahydrofolate reductase;; Methylenetetrahydrofolate reductase	Methylenetetrahydrofolate reductase 1 OS=Schizosaccharomyces pombe (strain 972 / ATCC 24843) OX=284812 GN=met9 PE=1 SV=1	E	Amino acid transport and metabolism	hypothetical protein STEHIDRAFT_157081 [Stereum hirsutum FP-91666 SS1]
gene_7293	[E]	Amino acid transport and metabolism	Biological Process: amino acid transmembrane transport (GO:0003333);; Molecular Function: amino acid transmembrane transporter activity (GO:0015171);; Cellular Component: integral component of membrane (GO:0016021);;	K16261|0|shs:STEHIDRAFT_131910|K16261 yeast amino acid transporter | (RefSeq) amino acid transporter	[E]	Amino acid transport and metabolism	Amino acid permease;; Amino acid permease	Proline-specific permease OS=Emericella nidulans (strain FGSC A4 / ATCC 38163 / CBS 112.46 / NRRL 194 / M139) OX=227321 GN=prnB PE=2 SV=2	E	Amino acid transport and metabolism	amino acid transporter [Stereum hirsutum FP-91666 SS1]
gene_7879	[E]	Amino acid transport and metabolism	--	--	--	--	Putative cyclase	--	S	Function unknown	putative cyclase [Stereum hirsutum FP-91666 SS1]
gene_8754	[E]	Amino acid transport and metabolism	Molecular Function: 3-dehydroquinate dehydratase activity (GO:0003855);; Molecular Function: 3-dehydroquinate synthase activity (GO:0003856);; Molecular Function: 3-phosphoshikimate 1-carboxyvinyltransferase activity (GO:0003866);; Molecular Function: shikimate 3-dehydrogenase (NADP+) activity (GO:0004764);; Molecular Function: shikimate kinase activity (GO:0004765);; Molecular Function: ATP bind…	K13830|0|shs:STEHIDRAFT_159248|K13830 pentafunctional AROM polypeptide [EC:4.2.3.4 4.2.1.10 1.1.1.25 2.7.1.71 2.5.1.19] | (RefSeq) hypothetical protein	[E]	Amino acid transport and metabolism	EPSP synthase (3-phosphoshikimate 1-carboxyvinyltransferase);; 3-dehydroquinate synthase;; Domain of unknown function (DUF1708)	Pentafunctional AROM polypeptide OS=Laccaria bicolor (strain S238N-H82 / ATCC MYA-4686) OX=486041 GN=LACBIDRAFT_233717 PE=3 SV=1	E	Amino acid transport and metabolism	hypothetical protein STEHIDRAFT_159248 [Stereum hirsutum FP-91666 SS1]
gene_9819	[EQ]	Amino acid transport and metabolism ;; Secondary metabolites biosynthesis, transport and catabolism	--	--	--	--	--	--	S	Function unknown	hypothetical protein STEHIDRAFT_113739 [Stereum hirsutum FP-91666 SS1]
gene_2397	[R]	General function prediction only	Biological Process: lipid metabolic process (GO:0006629);;	--	[I]	Lipid transport and metabolism	Patatin-like phospholipase	--	S	Function unknown	FabD/lysophospholipase-like protein, partial [Stereum hirsutum FP-91666 SS1]
gene_2494	--	--	Biological Process: metabolic process (GO:0008152);;	K13333|0|shs:STEHIDRAFT_165932|K13333 lysophospholipase [EC:3.1.1.5] | (RefSeq) FabD/lysophospholipase-like protein	[I]	Lipid transport and metabolism	Lysophospholipase catalytic domain	Lysophospholipase 1 OS=Candida glabrata (strain ATCC 2001 / CBS 138 / JCM 3761 / NBRC 0622 / NRRL Y-65) OX=284593 GN=PLB1 PE=3 SV=2	I	Lipid transport and metabolism	FabD/lysophospholipase-like protein [Stereum hirsutum FP-91666 SS1]
gene_12457	--	--	Molecular Function: catalytic activity (GO:0003824);; Biological Process: metabolic process (GO:0008152);;	--	--	--	--	--	E	Amino acid transport and metabolism	hypothetical protein STEHIDRAFT_162682 [Stereum hirsutum FP-91666 SS1]
gene_13595	--	--	Molecular Function: magnesium ion binding (GO:0000287);; Molecular Function: carbonate dehydratase activity (GO:0004089);; Molecular Function: enoyl-[acyl-carrier-protein] reductase (NADH) activity (GO:0004318);; Cellular Component: fatty acid synthase complex (GO:0005835);; Biological Process: fatty acid biosynthetic process (GO:0006633);; Molecular Function: zinc ion binding (GO:0008270);; Mole…	--	--	--	--	Fatty acid synthase subunit beta OS=Saccharomyces cerevisiae (strain ATCC 204508 / S288c) OX=559292 GN=FAS1 PE=1 SV=2	I	Lipid transport and metabolism	hypothetical protein STEHIDRAFT_69606, partial [Stereum hirsutum FP-91666 SS1]
gene_2494	--	--	Biological Process: metabolic process (GO:0008152);;	K13333|0|shs:STEHIDRAFT_165932|K13333 lysophospholipase [EC:3.1.1.5] | (RefSeq) FabD/lysophospholipase-like protein	[I]	Lipid transport and metabolism	Lysophospholipase catalytic domain	Lysophospholipase 1 OS=Candida glabrata (strain ATCC 2001 / CBS 138 / JCM 3761 / NBRC 0622 / NRRL Y-65) OX=284593 GN=PLB1 PE=3 SV=2	I	Lipid transport and metabolism	FabD/lysophospholipase-like protein [Stereum hirsutum FP-91666 SS1]
Transcription
gene_13653	[K]	Transcription	Molecular Function: O-methyltransferase activity (GO:0008171);; Biological Process: methylation (GO:0032259);;	--	[R]	General function prediction only	O-methyltransferase	4-O-methyltransferase 1 OS=Phanerochaete chrysosporium (strain RP-78 / ATCC MYA-4764 / FGSC 9002) OX=273507 GN=fgenesh1_kg.2_#_1379_#_Locus12621v1rpkm4.09 PE=1 SV=1	S	Function unknown	S-adenosyl-L-methionine-dependent methyltransferase [Stereum hirsutum FP-91666 SS1]
gene_4151	[K]	Transcription	Molecular Function: DNA binding (GO:0003677);; Biological Process: DNA-templated transcription, initiation (GO:0006352);;	K03120|0|shs:STEHIDRAFT_129729|K03120 transcription initiation factor TFIID TATA-box-binding protein | (RefSeq) TATA-box binding protein-like protein	[K]	Transcription	Transcription factor TFIID (or TATA-binding protein, TBP)	TATA-box-binding protein OS=Schizosaccharomyces pombe (strain 972 / ATCC 24843) OX=284812 GN=tbp1 PE=3 SV=1	K	Transcription	TATA-box binding protein-like protein [Stereum hirsutum FP-91666 SS1]
gene_9787	[KL]	Transcription ;; Replication, recombination and repair	Biological Process: negative regulation of transcription from RNA polymerase II promoter (GO:0000122);; Biological Process: chromatin silencing at rDNA (GO:0000183);; Molecular Function: ATP binding (GO:0005524);; Biological Process: nucleosome positioning (GO:0016584);; Molecular Function: ATPase activity (GO:0016887);; Biological Process: chromatin silencing at silent mating-type cassette (GO:0…	--	[R]	General function prediction only	SNF2 family N-terminal domain;; Helicase conserved C-terminal domain	Chromatin remodeling factor mit1 OS=Schizosaccharomyces pombe (strain 972 / ATCC 24843) OX=284812 GN=mit1 PE=1 SV=1	B	Chromatin structure and dynamics	hypothetical protein STEHIDRAFT_160211 [Stereum hirsutum FP-91666 SS1]
gene_9805	[KL]	Transcription ;; Replication, recombination and repair	Molecular Function: ATP binding (GO:0005524);; Molecular Function: zinc ion binding (GO:0008270);;	--	[KL]	--	--	Uncharacterized ATP-dependent helicase C23E6.02 OS=Schizosaccharomyces pombe (strain 972 / ATCC 24843) OX=284812 GN=SPBC23E6.02 PE=3 SV=1	L	Replication, recombination and repair	hypothetical protein STEHIDRAFT_62704, partial [Stereum hirsutum FP-91666 SS1]
gene_11394	--	--	Molecular Function: transcription factor activity, sequence-specific DNA binding (GO:0003700);; Biological Process: regulation of transcription, DNA-templated (GO:0006355);; Molecular Function: sequence-specific DNA binding (GO:0043565);;	--	--	--	bZIP transcription factor;; Basic region leucine zipper	--	S	Function unknown	hypothetical protein STEHIDRAFT_39391, partial [Stereum hirsutum FP-91666 SS1]
gene_12843	--	--	Molecular Function: zinc ion binding (GO:0008270);;	--	[L]	Replication, recombination and repair	Zinc finger, C3HC4 type (RING finger);; Zinc finger, C3HC4 type (RING finger);; RING-type zinc-finger;; Zinc finger, C3HC4 type (RING finger)	Postreplication repair E3 ubiquitin-protein ligase RAD18 OS=Ashbya gossypii (strain ATCC 10895 / CBS 109.51 / FGSC 9923 / NRRL Y-1056) OX=284811 GN=RAD18 PE=3 SV=1	S	Function unknown	hypothetical protein STEHIDRAFT_163038 [Stereum hirsutum FP-91666 SS1]
gene_13023	--	--	Molecular Function: transcription factor activity, sequence-specific DNA binding (GO:0003700);; Biological Process: regulation of transcription, DNA-templated (GO:0006355);; Molecular Function: zinc ion binding (GO:0008270);; Molecular Function: sequence-specific DNA binding (GO:0043565);;	--	[K]	Transcription	GATA zinc finger	GATA zinc finger domain-containing protein C1393.08 OS=Schizosaccharomyces pombe (strain 972 / ATCC 24843) OX=284812 GN=SPCC1393.08 PE=4 SV=1	K	Transcription	glucocorticoid receptor-like protein, partial [Stereum hirsutum FP-91666 SS1]
gene_13169	--	--	Molecular Function: transcription factor activity, sequence-specific DNA binding (GO:0003700);; Biological Process: regulation of transcription, DNA-templated (GO:0006355);; Molecular Function: zinc ion binding (GO:0008270);; Molecular Function: sequence-specific DNA binding (GO:0043565);;	K09183|1.72403e-89|shs:STEHIDRAFT_69002|K09183 GATA-binding protein 4 | (RefSeq) glucocorticoid receptor-like protein	[K]	Transcription	GATA zinc finger	GATA zinc finger domain-containing protein C1393.08 OS=Schizosaccharomyces pombe (strain 972 / ATCC 24843) OX=284812 GN=SPCC1393.08 PE=4 SV=1	K	Transcription	glucocorticoid receptor-like protein, partial [Stereum hirsutum FP-91666 SS1]
gene_8706	--	--	Molecular Function: transcription factor activity, sequence-specific DNA binding (GO:0003700);; Biological Process: regulation of transcription, DNA-templated (GO:0006355);; Molecular Function: zinc ion binding (GO:0008270);; Molecular Function: sequence-specific DNA binding (GO:0043565);;	--	--	--	--	--	K	Transcription	hypothetical protein STEHIDRAFT_112886 [Stereum hirsutum FP-91666 SS1]
gene_8730	--	--	Molecular Function: transcription factor activity, sequence-specific DNA binding (GO:0003700);; Biological Process: regulation of transcription, DNA-templated (GO:0006355);;	--	--	--	Fungal Zn(2)-Cys(6) binuclear cluster domain	--	--	--	hypothetical protein STEHIDRAFT_112901 [Stereum hirsutum FP-91666 SS1]
gene_11052	--	--	--	--	[K]	Transcription	--	--	K	Transcription	hypothetical protein STEHIDRAFT_161384 [Stereum hirsutum FP-91666 SS1]
gene_13155	--	--	--	K15601|0|shs:STEHIDRAFT_69030|K15601 lysine-specific demethylase 3 [EC:1.14.11.-] | (RefSeq) hypothetical protein	[K]	Transcription	JmjC domain, hydroxylase	--	S	Function unknown	hypothetical protein STEHIDRAFT_69030, partial [Stereum hirsutum FP-91666 SS1]
gene_13222	--	--	Cellular Component: heterochromatin (GO:0000792);; Cellular Component: nucleus (GO:0005634);; Biological Process: chromatin organization (GO:0006325);; Biological Process: negative regulation of transcription, DNA-templated (GO:0045892);;	--	[K]	Transcription	--	Chromo domain-containing protein 1 OS=Saccharomyces cerevisiae (strain ATCC 204508 / S288c) OX=559292 GN=CHD1 PE=1 SV=1	B	Chromatin structure and dynamics	hypothetical protein STEHIDRAFT_163401 [Stereum hirsutum FP-91666 SS1]
gene_13851	--	--	--	--	[K]	Transcription	--	--	S	Function unknown	hypothetical protein STEHIDRAFT_163969 [Stereum hirsutum FP-91666 SS1]
gene_3510	--	--	Molecular Function: RNA polymerase II transcription cofactor activity (GO:0001104);; Biological Process: regulation of transcription from RNA polymerase II promoter (GO:0006357);; Cellular Component: mediator complex (GO:0016592);;	K15151|1.72742e-83|shs:STEHIDRAFT_137898|K15151 mediator of RNA polymerase II transcription subunit 10 | (RefSeq) hypothetical protein	[K]	Transcription	Transcription factor subunit Med10 of Mediator complex	Mediator of RNA polymerase II transcription subunit 10 OS=Ustilago maydis (strain 521 / FGSC 9021) OX=237631 GN=NUT2 PE=3 SV=1	K	Transcription	hypothetical protein STEHIDRAFT_137898 [Stereum hirsutum FP-91666 SS1]
gene_4148	[P]	Inorganic ion transport and metabolism	Biological Process: nuclear-transcribed mRNA catabolic process, deadenylation-dependent decay (GO:0000288);; Molecular Function: alpha-amylase activity (GO:0004556);; Molecular Function: calcium ion binding (GO:0005509);; Cellular Component: cytoplasm (GO:0005737);; Biological Process: regulation of transcription from RNA polymerase II promoter (GO:0006357);; Biological Process: transcription elo…	K12604|0|shs:STEHIDRAFT_154920|K12604 CCR4-NOT transcription complex subunit 1 | (RefSeq) hypothetical protein	[K]	Transcription	CCR4-NOT transcription complex subunit 1 CAF1-binding domain;; Domain of unknown function (DUF3819);; CCR4-NOT transcription complex subunit 1 TTP binding domain;; Cation transport ATPase (P-type)	General negative regulator of transcription subunit 1 OS=Schizosaccharomyces pombe (strain 972 / ATCC 24843) OX=284812 GN=not1 PE=1 SV=1	K	Transcription	hypothetical protein STEHIDRAFT_154920 [Stereum hirsutum FP-91666 SS1]
gene_4852	--	--	Molecular Function: DNA binding (GO:0003677);;	--	[K]	Transcription	HSF-type DNA-binding	Heat shock factor protein OS=Kluyveromyces lactis (strain ATCC 8585 / CBS 2359 / DSM 70799 / NBRC 1267 / NRRL Y-1140 / WM37) OX=284590 GN=HSF PE=1 SV=1	K	Transcription	hypothetical protein STEHIDRAFT_120439 [Stereum hirsutum FP-91666 SS1]
gene_8593	--	--	Cellular Component: nucleus (GO:0005634);; Biological Process: transcription, DNA-templated (GO:0006351);;	K03005|0|shs:STEHIDRAFT_170116|K03005 DNA-directed RNA polymerase I subunit RPA49 | (RefSeq) RNA polymerase I associated factor A49-like protein	[K]	Transcription	A49-like RNA polymerase I associated factor	DNA-directed RNA polymerase I subunit rpa49 OS=Schizosaccharomyces pombe (strain 972 / ATCC 24843) OX=284812 GN=rpa49 PE=2 SV=1	K	Transcription	RNA polymerase I associated factor A49-like protein [Stereum hirsutum FP-91666 SS1]
gene_8714	--	--	--	--	[K]	Transcription	--	--	S	Function unknown	hypothetical protein STEHIDRAFT_42365, partial [Stereum hirsutum FP-91666 SS1]
gene_2503	[O]	Posttranslational modification, protein turnover, chaperones	Cellular Component: chromosome, telomeric region (GO:0000781);; Biological Process: chromatin silencing at telomere (GO:0006348);; Biological Process: histone deacetylation (GO:0016575);; Molecular Function: NAD-dependent histone deacetylase activity (GO:0017136);; Biological Process: short-chain fatty acid metabolic process (GO:0046459);; Molecular Function: NAD+ binding (GO:0070403);;	K11121|0|shs:STEHIDRAFT_52386|K11121 NAD-dependent histone deacetylase SIR2 [EC:3.5.1.-] | (RefSeq) DHS-like NAD/FAD-binding domain-containing protein	[BK]	--	Sir2 family	NAD-dependent histone deacetylase HST3 OS=Candida albicans (strain SC5314 / ATCC MYA-2876) OX=237561 GN=HST3 PE=3 SV=2	K	Transcription	DHS-like NAD/FAD-binding domain-containing protein, partial [Stereum hirsutum FP-91666 SS1]
gene_379	--	--	--	--	--	--	--	--	K	Transcription	hypothetical protein STEHIDRAFT_164424 [Stereum hirsutum FP-91666 SS1]
gene_8720	--	--	Molecular Function: protein dimerization activity (GO:0046983);;	--	--	--	Helix-loop-helix DNA-binding domain	Transcription factor CPH2 OS=Candida albicans (strain SC5314 / ATCC MYA-2876) OX=237561 GN=CPH2 PE=1 SV=1	K	Transcription	hypothetical protein STEHIDRAFT_112893 [Stereum hirsutum FP-91666 SS1]
gene_9807	--	--	Molecular Function: protein heterodimerization activity (GO:0046982);;	K03506|1.09765e-93|shs:STEHIDRAFT_62834|K03506 DNA polymerase epsilon subunit 4 [EC:2.7.7.7] | (RefSeq) hypothetical protein	[L]	Replication, recombination and repair	Histone-like transcription factor (CBF/NF-Y) and archaeal histone;; Core histone H2A/H2B/H3/H4	Putative transcription factor C16C4.22 OS=Schizosaccharomyces pombe (strain 972 / ATCC 24843) OX=284812 GN=SPCC16C4.22 PE=1 SV=1	K	Transcription	hypothetical protein STEHIDRAFT_62834 [Stereum hirsutum FP-91666 SS1]
Translation, ribosomal structure and biogenesis
gene_13178	[J]	Translation, ribosomal structure and biogenesis	Molecular Function: single-stranded DNA binding (GO:0003697);; Molecular Function: endonuclease activity (GO:0004519);; Cellular Component: nucleus (GO:0005634);; Biological Process: nucleotide-excision repair (GO:0006289);; Cellular Component: intracellular ribonucleoprotein complex (GO:0030529);; Biological Process: ribosome biogenesis (GO:0042254);; Biological Process: nucleic acid phosphodies…	K02936|4.79277e-171|shs:STEHIDRAFT_163359|K02936 large subunit ribosomal protein L7Ae | (RefSeq) L30e-like protein	[J]	Translation, ribosomal structure and biogenesis	Ribosomal protein L7Ae/L30e/S12e/Gadd45 family	60S ribosomal protein L8 OS=Schizosaccharomyces pombe (strain 972 / ATCC 24843) OX=284812 GN=rpl8 PE=1 SV=3	J	Translation, ribosomal structure and biogenesis	L30e-like protein [Stereum hirsutum FP-91666 SS1]
gene_4475	[J]	Translation, ribosomal structure and biogenesis	Biological Process: nuclear-transcribed mRNA catabolic process, deadenylation-dependent decay (GO:0000288);; Biological Process: cytoplasmic translational termination (GO:0002184);; Molecular Function: translation release factor activity (GO:0003747);; Molecular Function: GTPase activity (GO:0003924);; Molecular Function: GTP binding (GO:0005525);; Cellular Component: cytosol (GO:0005829);; Cellu…	K03267|0|shs:STEHIDRAFT_76469|K03267 peptide chain release factor subunit 3 | (RefSeq) hypothetical protein	[J]	Translation, ribosomal structure and biogenesis	Elongation factor Tu GTP binding domain;; Elongation factor Tu C-terminal domain;; Elongation factor Tu domain 2	Eukaryotic peptide chain release factor GTP-binding subunit OS=Saccharomyces cerevisiae (strain ATCC 204508 / S288c) OX=559292 GN=SUP35 PE=1 SV=1	J	Translation, ribosomal structure and biogenesis	hypothetical protein STEHIDRAFT_76469 [Stereum hirsutum FP-91666 SS1]
gene_8726	[J]	Translation, ribosomal structure and biogenesis	Cellular Component: cytosol (GO:0005829);; Biological Process: proteolysis (GO:0006508);; Molecular Function: metal ion binding (GO:0046872);; Molecular Function: metalloaminopeptidase activity (GO:0070006);; Biological Process: protein initiator methionine removal (GO:0070084);;	K01265|9.80232e-68|shs:STEHIDRAFT_132827|K01265 methionyl aminopeptidase [EC:3.4.11.18] | (RefSeq) hypothetical protein	[R]	General function prediction only	Metallopeptidase family M24	Methionine aminopeptidase 2 OS=Laccaria bicolor (strain S238N-H82 / ATCC MYA-4686) OX=486041 GN=LACBIDRAFT_242662 PE=3 SV=1	J	Translation, ribosomal structure and biogenesis	hypothetical protein STEHIDRAFT_132827 [Stereum hirsutum FP-91666 SS1]
gene_1170	--	--	--	--	--	--	--	--	J	Translation, ribosomal structure and biogenesis	hypothetical protein STEHIDRAFT_46086 [Stereum hirsutum FP-91666 SS1]
gene_13115	[V]	Defense mechanisms	--	--	--	--	--	--	J	Translation, ribosomal structure and biogenesis	hypothetical protein STEHIDRAFT_163295 [Stereum hirsutum FP-91666 SS1]
gene_13838	--	--	Molecular Function: nucleic acid binding (GO:0003676);;	K11593|0|shs:STEHIDRAFT_163957|K11593 eukaryotic translation initiation factor 2C | (RefSeq) Piwi-domain-containing protein	[J]	Translation, ribosomal structure and biogenesis	Piwi domain;; Argonaute linker 1 domain	Protein argonaute OS=Schizosaccharomyces pombe (strain 972 / ATCC 24843) OX=284812 GN=ago1 PE=1 SV=1	J	Translation, ribosomal structure and biogenesis	Piwi-domain-containing protein [Stereum hirsutum FP-91666 SS1]
gene_3195	--	--	Molecular Function: nucleic acid binding (GO:0003676);;	K11593|0|shs:STEHIDRAFT_119245|K11593 eukaryotic translation initiation factor 2C | (RefSeq) Piwi-domain-containing protein	[J]	Translation, ribosomal structure and biogenesis	Piwi domain;; Argonaute linker 1 domain;; Argonaute linker 2 domain	Protein argonaute OS=Schizosaccharomyces pombe (strain 972 / ATCC 24843) OX=284812 GN=ago1 PE=1 SV=1	J	Translation, ribosomal structure and biogenesis	Piwi-domain-containing protein [Stereum hirsutum FP-91666 SS1]
gene_4455	--	--	Biological Process: translational initiation (GO:0006413);; Cellular Component: translation preinitiation complex (GO:0070993);;	K15030|0|shs:STEHIDRAFT_94634|K15030 translation initiation factor 3 subunit M | (RefSeq) hypothetical protein	[R]	General function prediction only	PCI domain	Eukaryotic translation initiation factor 3 subunit M OS=Ustilago maydis (strain 521 / FGSC 9021) OX=237631 GN=UMAG_01355 PE=3 SV=1	J	Translation, ribosomal structure and biogenesis	hypothetical protein STEHIDRAFT_94634 [Stereum hirsutum FP-91666 SS1]
gene_9462	--	--	Biological Process: formation of translation preinitiation complex (GO:0001731);; Molecular Function: translation initiation factor activity (GO:0003743);; Cellular Component: eukaryotic translation initiation factor 3 complex (GO:0005852);; Biological Process: regulation of translational initiation (GO:0006446);; Cellular Component: eukaryotic 43S preinitiation complex (GO:0016282);; Cellular Co…	K15028|6.71387e-156|shs:STEHIDRAFT_123750|K15028 translation initiation factor 3 subunit K | (RefSeq) ARM repeat-containing protein	[S]	Function unknown	CSN8/PSMD8/EIF3K family	Eukaryotic translation initiation factor 3 subunit K OS=Cryptococcus neoformans var. neoformans serotype D (strain JEC21 / ATCC MYA-565) OX=214684 GN=CND02370 PE=3 SV=1	J	Translation, ribosomal structure and biogenesis	ARM repeat-containing protein [Stereum hirsutum FP-91666 SS1]

## Sheet: 6mA SA610
Secondary metabolites biosynthesis, transport and catabolism
gene_10417	[Q]	Secondary metabolites biosynthesis, transport and catabolism	--	--	--	--	Male sterility protein;; NAD dependent epimerase/dehydratase family	Adenylate-forming reductase Nps10 OS=Heterobasidion annosum OX=13563 GN=nps10 PE=2 SV=1	Q	Secondary metabolites biosynthesis, transport and catabolism	hypothetical protein STEHIDRAFT_114188 [Stereum hirsutum FP-91666 SS1]
gene_1241	[Q]	Secondary metabolites biosynthesis, transport and catabolism	Molecular Function: dioxygenase activity (GO:0051213);; Biological Process: oxidation-reduction process (GO:0055114);;	K19245|0|shs:STEHIDRAFT_72077|K19245 sulfonate dioxygenase [EC:1.14.11.-] | (RefSeq) alpha-ketoglutarate-dependent sulfonate dioxygenase	--	--	Taurine catabolism dioxygenase TauD, TfdA family	Alpha-ketoglutarate-dependent sulfonate dioxygenase OS=Saccharomyces cerevisiae (strain ATCC 204508 / S288c) OX=559292 GN=JLP1 PE=1 SV=1	Q	Secondary metabolites biosynthesis, transport and catabolism	alpha-ketoglutarate-dependent sulfonate dioxygenase [Stereum hirsutum FP-91666 SS1]
gene_1584	[QV]	Secondary metabolites biosynthesis, transport and catabolism ;; Defense mechanisms	Molecular Function: binding (GO:0005488);; Molecular Function: oxidoreductase activity (GO:0016491);;	--	[QI]	--	Cytochrome P450	Cytochrome P450 52E1 OS=Candida apicola OX=29830 GN=CYP52E1 PE=3 SV=1	Q	Secondary metabolites biosynthesis, transport and catabolism	cytochrome P450 [Stereum hirsutum FP-91666 SS1]
gene_1615	[Q]	Secondary metabolites biosynthesis, transport and catabolism	Molecular Function: oxidoreductase activity (GO:0016491);; Biological Process: oxidation-reduction process (GO:0055114);;	--	[R]	General function prediction only	Aldo/keto reductase family	Uncharacterized oxidoreductase C2F3.05c OS=Schizosaccharomyces pombe (strain 972 / ATCC 24843) OX=284812 GN=SPAC2F3.05c PE=3 SV=1	S	Function unknown	Aldo/keto reductase [Stereum hirsutum FP-91666 SS1]
gene_1649	[Q]	Secondary metabolites biosynthesis, transport and catabolism	Molecular Function: iron ion binding (GO:0005506);; Biological Process: metabolic process (GO:0008152);; Molecular Function: dioxygenase activity (GO:0051213);;	--	--	--	Dioxygenase	--	Q	Secondary metabolites biosynthesis, transport and catabolism	aromatic compound dioxygenase [Stereum hirsutum FP-91666 SS1]
gene_1982	[QV]	Secondary metabolites biosynthesis, transport and catabolism ;; Defense mechanisms	Molecular Function: monooxygenase activity (GO:0004497);; Molecular Function: iron ion binding (GO:0005506);; Cellular Component: membrane (GO:0016020);; Molecular Function: oxidoreductase activity, acting on paired donors, with incorporation or reduction of molecular oxygen (GO:0016705);; Molecular Function: heme binding (GO:0020037);; Biological Process: oxidation-reduction process (GO:0055114)…	--	[Q]	Secondary metabolites biosynthesis, transport and catabolism	Cytochrome P450	Cytochrome P450 monooxygenase patI OS=Aspergillus clavatus (strain ATCC 1007 / CBS 513.65 / DSM 816 / NCTC 3887 / NRRL 1) OX=344612 GN=patI PE=1 SV=2	Q	Secondary metabolites biosynthesis, transport and catabolism	cytochrome P450, partial [Stereum hirsutum FP-91666 SS1]
gene_1985	[QV]	Secondary metabolites biosynthesis, transport and catabolism ;; Defense mechanisms	Molecular Function: binding (GO:0005488);; Molecular Function: oxidoreductase activity (GO:0016491);;	--	[Q]	Secondary metabolites biosynthesis, transport and catabolism	Cytochrome P450	O-methylsterigmatocystin oxidoreductase OS=Aspergillus flavus (strain ATCC 200026 / FGSC A1120 / NRRL 3357 / JCM 12722 / SRRC 167) OX=332952 GN=ordA PE=2 SV=1	Q	Secondary metabolites biosynthesis, transport and catabolism	cytochrome P450 [Stereum hirsutum FP-91666 SS1]
gene_5406	[QV]	Secondary metabolites biosynthesis, transport and catabolism ;; Defense mechanisms	Molecular Function: monooxygenase activity (GO:0004497);; Molecular Function: iron ion binding (GO:0005506);; Cellular Component: integral component of membrane (GO:0016021);; Molecular Function: oxidoreductase activity, acting on paired donors, with incorporation or reduction of molecular oxygen (GO:0016705);; Molecular Function: heme binding (GO:0020037);; Biological Process: oxidation-reductio…	--	[QI]	--	Cytochrome P450	Cytochrome P450 monooxygenase FUM15 OS=Gibberella moniliformis (strain M3125 / FGSC 7600) OX=334819 GN=FUM15 PE=3 SV=1	Q	Secondary metabolites biosynthesis, transport and catabolism	cytochrome P450 [Stereum hirsutum FP-91666 SS1]
gene_8508	--	--	Molecular Function: monooxygenase activity (GO:0004497);; Molecular Function: iron ion binding (GO:0005506);; Cellular Component: integral component of membrane (GO:0016021);; Molecular Function: oxidoreductase activity, acting on paired donors, with incorporation or reduction of molecular oxygen (GO:0016705);; Molecular Function: heme binding (GO:0020037);; Biological Process: oxidation-reductio…	--	[Q]	Secondary metabolites biosynthesis, transport and catabolism	Cytochrome P450	Fumitremorgin C synthase OS=Neosartorya fumigata (strain ATCC MYA-4609 / Af293 / CBS 101355 / FGSC A1100) OX=330879 GN=ftmP450-2 PE=3 SV=1	Q	Secondary metabolites biosynthesis, transport and catabolism	hypothetical protein STEHIDRAFT_61507 [Stereum hirsutum FP-91666 SS1]
gene_1564	--	--	--	--	[R]	General function prediction only	Dienelactone hydrolase family	Hydrolase tropI OS=Talaromyces stipitatus (strain ATCC 10500 / CBS 375.48 / QM 6759 / NRRL 1006) OX=441959 GN=tropI PE=3 SV=1	Q	Secondary metabolites biosynthesis, transport and catabolism	chlorocatechol-degradation protein [Stereum hirsutum FP-91666 SS1]
Amino acid and lipid metabolism
gene_12915	[E]	Amino acid transport and metabolism	--	--	--	--	GDSL-like Lipase/Acylhydrolase family;; GDSL-like Lipase/Acylhydrolase	--	S	Function unknown	hypothetical protein STEHIDRAFT_68498 [Stereum hirsutum FP-91666 SS1]
gene_1594	[I]	Lipid transport and metabolism	--	--	--	--	alpha/beta hydrolase fold	--	S	Function unknown	alpha/beta-hydrolase [Stereum hirsutum FP-91666 SS1]
gene_1770	[EH]	Amino acid transport and metabolism ;; Coenzyme transport and metabolism	Biological Process: mitochondrial genome maintenance (GO:0000002);; Molecular Function: double-stranded DNA binding (GO:0003690);; Molecular Function: ketol-acid reductoisomerase activity (GO:0004455);; Biological Process: isoleucine biosynthetic process (GO:0009097);; Biological Process: valine biosynthetic process (GO:0009099);; Molecular Function: isomerase activity (GO:0016853);; Cellular Com…	K00053|0|shs:STEHIDRAFT_152709|K00053 ketol-acid reductoisomerase [EC:1.1.1.86] | (RefSeq) ketol-acid reductoisomerase	--	--	Acetohydroxy acid isomeroreductase, NADPH-binding domain;; Acetohydroxy acid isomeroreductase, catalytic domain	Ketol-acid reductoisomerase, mitochondrial OS=Neurospora crassa (strain ATCC 24698 / 74-OR23-1A / CBS 708.71 / DSM 1257 / FGSC 987) OX=367110 GN=ilv-2 PE=3 SV=2	E	Amino acid transport and metabolism	ketol-acid reductoisomerase [Stereum hirsutum FP-91666 SS1]
gene_1777	[E]	Amino acid transport and metabolism	Molecular Function: homoaconitate hydratase activity (GO:0004409);; Cellular Component: mitochondrion (GO:0005739);; Biological Process: lysine biosynthetic process via aminoadipic acid (GO:0019878);; Molecular Function: metal ion binding (GO:0046872);; Molecular Function: 4 iron, 4 sulfur cluster binding (GO:0051539);;	K01705|0|shs:STEHIDRAFT_72757|K01705 homoaconitate hydratase [EC:4.2.1.36] | (RefSeq) homoaconitase	[CE]	--	Aconitase family (aconitate hydratase);; Aconitase C-terminal domain	Homoaconitase, mitochondrial OS=Cryptococcus neoformans var. neoformans serotype D (strain JEC21 / ATCC MYA-565) OX=214684 GN=LYS4 PE=3 SV=1	C	Energy production and conversion	homoaconitase [Stereum hirsutum FP-91666 SS1]
gene_1818	[I]	Lipid transport and metabolism	--	--	[V]	Defense mechanisms	alpha/beta hydrolase fold	AB hydrolase superfamily protein B1A11.02 OS=Schizosaccharomyces pombe (strain 972 / ATCC 24843) OX=284812 GN=SPAPB1A11.02 PE=3 SV=1	I	Lipid transport and metabolism	Alpha/beta hydrolase fold-3, partial [Stereum hirsutum FP-91666 SS1]
gene_1855	[I]	Lipid transport and metabolism	--	K01613|0|shs:STEHIDRAFT_128099|K01613 phosphatidylserine decarboxylase [EC:4.1.1.65] | (RefSeq) phosphatidylserine decarboxylase-like protein	[I]	Lipid transport and metabolism	Phophatidylserine decarboxylase;; Phosphatidylserine decarboxylase	L-tryptophan decarboxylase psiD OS=Psilocybe cubensis OX=181762 GN=psiD PE=1 SV=1	I	Lipid transport and metabolism	phosphatidylserine decarboxylase-like protein [Stereum hirsutum FP-91666 SS1]
gene_1894	[IQR]	Lipid transport and metabolism ;; Secondary metabolites biosynthesis, transport and catabolism ;; General function prediction only	--	--	[R]	General function prediction only	Enoyl-(Acyl carrier protein) reductase;; short chain dehydrogenase;; KR domain	Versicolorin reductase 1 OS=Aspergillus parasiticus (strain ATCC 56775 / NRRL 5862 / SRRC 143 / SU-1) OX=1403190 GN=aflM PE=2 SV=2	S	Function unknown	NAD-P-binding protein [Stereum hirsutum FP-91666 SS1]
gene_1975	[E]	Amino acid transport and metabolism	Molecular Function: catalytic activity (GO:0003824);;	K20247|0|shs:STEHIDRAFT_49054|K20247 hercynylcysteine sulfoxide lyase [EC:4.4.1.-] | (RefSeq) PLP-dependent transferase	[E]	Amino acid transport and metabolism	Aminotransferase class-V;; Aminotransferase class I and II	Hercynylcysteine sulfoxide lyase OS=Neurospora crassa (strain ATCC 24698 / 74-OR23-1A / CBS 708.71 / DSM 1257 / FGSC 987) OX=367110 GN=egt-2 PE=1 SV=1	E	Amino acid transport and metabolism	PLP-dependent transferase [Stereum hirsutum FP-91666 SS1]
gene_1986	[IR]	Lipid transport and metabolism ;; General function prediction only	Molecular Function: oxidoreductase activity, acting on CH-OH group of donors (GO:0016614);; Molecular Function: flavin adenine dinucleotide binding (GO:0050660);; Biological Process: oxidation-reduction process (GO:0055114);;	--	[R]	General function prediction only	GMC oxidoreductase;; GMC oxidoreductase	Pyranose dehydrogenase 3 OS=Leucoagaricus meleagris OX=201219 GN=pdh3 PE=2 SV=1	E	Amino acid transport and metabolism	aryl-alcohol-oxidase from pleurotus Eryingii [Stereum hirsutum FP-91666 SS1]
gene_2330	[E]	Amino acid transport and metabolism	--	--	[E]	Amino acid transport and metabolism	Glutamine synthetase, catalytic domain	Protein fluG OS=Emericella nidulans (strain FGSC A4 / ATCC 38163 / CBS 112.46 / NRRL 194 / M139) OX=227321 GN=fluG PE=1 SV=1	E	Amino acid transport and metabolism	glutamine synthetase/guanido kinase [Stereum hirsutum FP-91666 SS1]
gene_2335	[I]	Lipid transport and metabolism	Cellular Component: endosome (GO:0005768);; Biological Process: phospholipid biosynthetic process (GO:0008654);; Molecular Function: carboxy-lyase activity (GO:0016831);; Cellular Component: Golgi apparatus part (GO:0044431);; Cellular Component: bounding membrane of organelle (GO:0098588);;	K01613|0|shs:STEHIDRAFT_73528|K01613 phosphatidylserine decarboxylase [EC:4.1.1.65] | (RefSeq) hypothetical protein	[I]	Lipid transport and metabolism	Phosphatidylserine decarboxylase;; C2 domain	Phosphatidylserine decarboxylase proenzyme 3 OS=Schizosaccharomyces pombe (strain 972 / ATCC 24843) OX=284812 GN=psd3 PE=3 SV=2	I	Lipid transport and metabolism	hypothetical protein STEHIDRAFT_73528 [Stereum hirsutum FP-91666 SS1]
gene_7070	[E]	Amino acid transport and metabolism	Cellular Component: nucleus (GO:0005634);; Biological Process: urea transport (GO:0015840);; Cellular Component: membrane (GO:0016020);; Molecular Function: substrate-specific transmembrane transporter activity (GO:0022891);; Biological Process: transmembrane transport (GO:0055085);;	K20989|0|shs:STEHIDRAFT_80367|K20989 urea-proton symporter | (RefSeq) hypothetical protein	[E]	Amino acid transport and metabolism	Sodium:solute symporter family	Probable urea active transporter 1 OS=Schizosaccharomyces pombe (strain 972 / ATCC 24843) OX=284812 GN=dur3-1 PE=3 SV=1	E	Amino acid transport and metabolism	hypothetical protein STEHIDRAFT_80367 [Stereum hirsutum FP-91666 SS1]
gene_8464	[E]	Amino acid transport and metabolism	Molecular Function: catalytic activity (GO:0003824);; Biological Process: cellular process (GO:0009987);;	K01953|0|shs:STEHIDRAFT_170025|K01953 asparagine synthase (glutamine-hydrolysing) [EC:6.3.5.4] | (RefSeq) hypothetical protein	[E]	Amino acid transport and metabolism	Asparagine synthase;; Glutamine amidotransferase domain;; Glutamine amidotransferase domain;; Aluminium induced protein	Amidase chyE OS=Penicillium rubens (strain ATCC 28089 / DSM 1075 / NRRL 1951 / Wisconsin 54-1255) OX=500485 GN=chyD PE=3 SV=1	E	Amino acid transport and metabolism	hypothetical protein STEHIDRAFT_170025 [Stereum hirsutum FP-91666 SS1]
gene_8497	[I]	Lipid transport and metabolism	--	--	--	--	Thioesterase-like superfamily;; Thioesterase superfamily	--	S	Function unknown	hypothetical protein STEHIDRAFT_82241 [Stereum hirsutum FP-91666 SS1]
gene_9112	[ER]	Amino acid transport and metabolism ;; General function prediction only	--	--	--	--	Xylose isomerase-like TIM barrel	3-dehydroshikimate dehydratase OS=Neurospora crassa (strain ATCC 24698 / 74-OR23-1A / CBS 708.71 / DSM 1257 / FGSC 987) OX=367110 GN=qa-4 PE=4 SV=1	G	Carbohydrate transport and metabolism	xylose isomerase-like protein [Stereum hirsutum FP-91666 SS1]
gene_12754	[M]	Cell wall/membrane/envelope biogenesis	Molecular Function: choline-phosphate cytidylyltransferase activity (GO:0004105);; Cellular Component: nuclear envelope (GO:0005635);; Biological Process: CDP-choline pathway (GO:0006657);;	K00968|9.7662e-116|shs:STEHIDRAFT_68593|K00968 choline-phosphate cytidylyltransferase [EC:2.7.7.15] | (RefSeq) hypothetical protein	[I]	Lipid transport and metabolism	Cytidylyltransferase-like	Choline-phosphate cytidylyltransferase OS=Saccharomyces cerevisiae (strain ATCC 204508 / S288c) OX=559292 GN=PCT1 PE=1 SV=2	IM	--	hypothetical protein STEHIDRAFT_68593, partial [Stereum hirsutum FP-91666 SS1]
gene_1971	[H]	Coenzyme transport and metabolism	--	K00652|0|shs:STEHIDRAFT_165591|K00652 8-amino-7-oxononanoate synthase [EC:2.3.1.47] | (RefSeq) PLP-dependent transferase	[E]	Amino acid transport and metabolism	Aminotransferase class I and II	5-aminolevulinate synthase, mitochondrial OS=Candida albicans (strain SC5314 / ATCC MYA-2876) OX=237561 GN=HEM1 PE=3 SV=2	H	Coenzyme transport and metabolism	PLP-dependent transferase [Stereum hirsutum FP-91666 SS1]
gene_2353	[T]	Signal transduction mechanisms	Biological Process: metabolic process (GO:0008152);; Molecular Function: hydrolase activity (GO:0016787);;	K12350|0|shs:STEHIDRAFT_50036|K12350 sphingomyelin phosphodiesterase [EC:3.1.4.12] | (RefSeq) acid sphingomyelinase	[I]	Lipid transport and metabolism	Calcineurin-like phosphoesterase	Endopolyphosphatase OS=Cryptococcus neoformans var. neoformans serotype D (strain JEC21 / ATCC MYA-565) OX=214684 GN=PPN1 PE=3 SV=1	S	Function unknown	acid sphingomyelinase [Stereum hirsutum FP-91666 SS1]
Transcription
gene_4431	[KE]	Transcription ;; Amino acid transport and metabolism	Molecular Function: catalytic activity (GO:0003824);;	K00838|0|shs:STEHIDRAFT_120086|K00838 aromatic amino acid aminotransferase I [EC:2.6.1.57 2.6.1.27 2.6.1.5] | (RefSeq) PLP-dependent transferase	[E]	Amino acid transport and metabolism	Aminotransferase class I and II	Aromatic amino acid aminotransferase C56E4.03 OS=Schizosaccharomyces pombe (strain 972 / ATCC 24843) OX=284812 GN=SPAC56E4.03 PE=3 SV=1	K	Transcription	PLP-dependent transferase [Stereum hirsutum FP-91666 SS1]
gene_1667	--	--	Molecular Function: DNA binding (GO:0003677);; Cellular Component: nucleus (GO:0005634);; Biological Process: regulation of transcription, DNA-templated (GO:0006355);; Molecular Function: protein dimerization activity (GO:0046983);;	K09265|0|shs:STEHIDRAFT_107627|K09265 transcription factor RLM1 | (RefSeq) hypothetical protein	[K]	Transcription	SRF-type transcription factor (DNA-binding and dimerisation domain)	Transcription factor SMP1 OS=Saccharomyces cerevisiae (strain ATCC 204508 / S288c) OX=559292 GN=SMP1 PE=1 SV=1	K	Transcription	hypothetical protein STEHIDRAFT_107627 [Stereum hirsutum FP-91666 SS1]
gene_1563	[C]	Energy production and conversion	Molecular Function: RNA polymerase II transcription factor activity, sequence-specific DNA binding (GO:0000981);; Molecular Function: DNA binding (GO:0003677);; Cellular Component: nucleus (GO:0005634);; Biological Process: regulation of transcription from RNA polymerase II promoter (GO:0006357);; Molecular Function: zinc ion binding (GO:0008270);;	--	[S]	Function unknown	Fungal specific transcription factor domain;; Fungal Zn(2)-Cys(6) binuclear cluster domain;; SNARE associated Golgi protein	Positive regulator of purine utilization OS=Emericella nidulans (strain FGSC A4 / ATCC 38163 / CBS 112.46 / NRRL 194 / M139) OX=227321 GN=uaY PE=4 SV=2	K	Transcription	hypothetical protein STEHIDRAFT_118059 [Stereum hirsutum FP-91666 SS1]
gene_1588	--	--	Molecular Function: DNA binding (GO:0003677);; Cellular Component: nucleus (GO:0005634);; Biological Process: regulation of transcription, DNA-templated (GO:0006355);; Biological Process: transcription from RNA polymerase II promoter (GO:0006366);; Biological Process: carboxylic acid metabolic process (GO:0019752);; Biological Process: positive regulation of DNA binding (GO:0043388);; Biological …	--	[R]	General function prediction only	Homeobox domain	Homeobox transcription factor phx1 OS=Schizosaccharomyces pombe (strain 972 / ATCC 24843) OX=284812 GN=phx1 PE=3 SV=1	K	Transcription	homeobox-domain-containing protein [Stereum hirsutum FP-91666 SS1]
gene_1687	--	--	Cellular Component: nucleotide-excision repair factor 3 complex (GO:0000112);; Cellular Component: core TFIIH complex (GO:0000439);; Molecular Function: double-stranded DNA binding (GO:0003690);; Molecular Function: ATP-dependent DNA helicase activity (GO:0004003);; Cellular Component: holo TFIIH complex (GO:0005675);; Cellular Component: cytoplasm (GO:0005737);; Biological Process: nucleotide-ex…	K03144|0|shs:STEHIDRAFT_49157|K03144 transcription initiation factor TFIIH subunit 4 | (RefSeq) transcription factor Tfb2	[KL]	--	Transcription factor Tfb2	General transcription and DNA repair factor IIH subunit TFB2 OS=Yarrowia lipolytica (strain CLIB 122 / E 150) OX=284591 GN=TFB2 PE=3 SV=1	K	Transcription	transcription factor Tfb2 [Stereum hirsutum FP-91666 SS1]
gene_2341	--	--	--	--	--	--	--	--	K	Transcription	hypothetical protein STEHIDRAFT_128430 [Stereum hirsutum FP-91666 SS1]
gene_553	--	--	Molecular Function: transcription factor activity, sequence-specific DNA binding (GO:0003700);; Biological Process: regulation of transcription, DNA-templated (GO:0006355);; Biological Process: intracellular protein transport (GO:0006886);; Biological Process: endocytosis (GO:0006897);; Biological Process: actin filament organization (GO:0007015);; Cellular Component: actin cortical patch (GO:003…	K20524|0|shs:STEHIDRAFT_46841|K20524 LAS seventeen-binding protein 5 | (RefSeq) hypothetical protein	[U]	Intracellular trafficking, secretion, and vesicular transport	VHS domain;; GAT domain	Protein lsb5 OS=Schizosaccharomyces pombe (strain 972 / ATCC 24843) OX=284812 GN=lsb5 PE=3 SV=1	S	Function unknown	hypothetical protein STEHIDRAFT_46841 [Stereum hirsutum FP-91666 SS1]
gene_11358	--	--	Biological Process: negative regulation of transcription from RNA polymerase II promoter (GO:0000122);; Molecular Function: nucleic acid binding (GO:0003676);; Cellular Component: cytosol (GO:0005829);; Molecular Function: metal ion binding (GO:0046872);;	--	--	--	--	--	--	--	hypothetical protein STEHIDRAFT_134486 [Stereum hirsutum FP-91666 SS1]
Translation, ribosomal structure and biogenesis
gene_12220	[J]	Translation, ribosomal structure and biogenesis	Cellular Component: exosome (RNase complex) (GO:0000178);; Molecular Function: exonuclease activity (GO:0004527);; Biological Process: RNA processing (GO:0006396);; Biological Process: nucleic acid phosphodiester bond hydrolysis (GO:0090305);;	K03678|0|shs:STEHIDRAFT_162465|K03678 exosome complex component RRP45 | (RefSeq) ribosomal protein S5 domain 2-like protein	[J]	Translation, ribosomal structure and biogenesis	3' exoribonuclease family, domain 1;; 3' exoribonuclease family, domain 2	Exosome complex component rrp45 OS=Schizosaccharomyces pombe (strain 972 / ATCC 24843) OX=284812 GN=rrp45 PE=3 SV=1	J	Translation, ribosomal structure and biogenesis	ribosomal protein S5 domain 2-like protein [Stereum hirsutum FP-91666 SS1]
gene_1266	[J]	Translation, ribosomal structure and biogenesis	--	--	[R]	General function prediction only	3'-5' exonuclease	--	S	Function unknown	ribonuclease H-like protein [Stereum hirsutum FP-91666 SS1]
gene_1822	[J]	Translation, ribosomal structure and biogenesis	Molecular Function: DNA binding (GO:0003677);; Cellular Component: nucleus (GO:0005634);; Cellular Component: cytosol (GO:0005829);;	--	[R]	General function prediction only	Metallopeptidase family M24	Curved DNA-binding protein OS=Schizosaccharomyces pombe (strain 972 / ATCC 24843) OX=284812 GN=cdb4 PE=1 SV=1	J	Translation, ribosomal structure and biogenesis	proliferation-associated protein 1 [Stereum hirsutum FP-91666 SS1]
gene_1892	[J]	Translation, ribosomal structure and biogenesis	--	--	[BK]	--	Macro domain	--	S	Function unknown	A1pp-domain-containing protein [Stereum hirsutum FP-91666 SS1]
gene_2018	[J]	Translation, ribosomal structure and biogenesis	Molecular Function: catalytic activity (GO:0003824);; Biological Process: biosynthetic process (GO:0009058);;	K00604|0|shs:STEHIDRAFT_91323|K00604 methionyl-tRNA formyltransferase [EC:2.1.2.9] | (RefSeq) Formyltransferase	[J]	Translation, ribosomal structure and biogenesis	Formyl transferase;; Formyl transferase, C-terminal domain	Putative methionyl-tRNA formyltransferase OS=Schizosaccharomyces pombe (strain 972 / ATCC 24843) OX=284812 GN=fmt1 PE=3 SV=1	J	Translation, ribosomal structure and biogenesis	Formyltransferase [Stereum hirsutum FP-91666 SS1]
gene_1620	--	--	Biological Process: ribosomal large subunit assembly (GO:0000027);; Biological Process: maturation of LSU-rRNA from tricistronic rRNA transcript (SSU-rRNA, 5.8S rRNA, LSU-rRNA) (GO:0000463);; Biological Process: maturation of 5.8S rRNA from tricistronic rRNA transcript (SSU-rRNA, 5.8S rRNA, LSU-rRNA) (GO:0000466);; Cellular Component: nucleolus (GO:0005730);; Cellular Component: cytosol (GO:00058…	K14847|0|shs:STEHIDRAFT_72557|K14847 ribosome production factor 2 | (RefSeq) Brix-domain-containing protein	[J]	Translation, ribosomal structure and biogenesis	Brix domain;; ThiS family	Ribosome production factor 2 homolog OS=Schizosaccharomyces pombe (strain 972 / ATCC 24843) OX=284812 GN=SPAC926.08c PE=1 SV=1	S	Function unknown	Brix-domain-containing protein [Stereum hirsutum FP-91666 SS1]

## Sheet: 6mA SA615
Secondary metabolites biosynthesis, transport and catabolism
gene_1649	[Q]	Secondary metabolites biosynthesis, transport and catabolism	Molecular Function: iron ion binding (GO:0005506);; Biological Process: metabolic process (GO:0008152);; Molecular Function: dioxygenase activity (GO:0051213);;	--	--	--	Dioxygenase	--	Q	Secondary metabolites biosynthesis, transport and catabolism	aromatic compound dioxygenase [Stereum hirsutum FP-91666 SS1]
gene_1982	[QV]	Secondary metabolites biosynthesis, transport and catabolism ;; Defense mechanisms	Molecular Function: monooxygenase activity (GO:0004497);; Molecular Function: iron ion binding (GO:0005506);; Cellular Component: membrane (GO:0016020);; Molecular Function: oxidoreductase activity, acting on paired donors, with incorporation or reduction of molecular oxygen (GO:0016705);; Molecular Function: heme binding (GO:0020037);; Biological Process: oxidation-reduction process (GO:0055114)…	--	[Q]	Secondary metabolites biosynthesis, transport and catabolism	Cytochrome P450	Cytochrome P450 monooxygenase patI OS=Aspergillus clavatus (strain ATCC 1007 / CBS 513.65 / DSM 816 / NCTC 3887 / NRRL 1) OX=344612 GN=patI PE=1 SV=2	Q	Secondary metabolites biosynthesis, transport and catabolism	cytochrome P450, partial [Stereum hirsutum FP-91666 SS1]
gene_1985	[QV]	Secondary metabolites biosynthesis, transport and catabolism ;; Defense mechanisms	Molecular Function: binding (GO:0005488);; Molecular Function: oxidoreductase activity (GO:0016491);;	--	[Q]	Secondary metabolites biosynthesis, transport and catabolism	Cytochrome P450	O-methylsterigmatocystin oxidoreductase OS=Aspergillus flavus (strain ATCC 200026 / FGSC A1120 / NRRL 3357 / JCM 12722 / SRRC 167) OX=332952 GN=ordA PE=2 SV=1	Q	Secondary metabolites biosynthesis, transport and catabolism	cytochrome P450 [Stereum hirsutum FP-91666 SS1]
gene_5406	[QV]	Secondary metabolites biosynthesis, transport and catabolism ;; Defense mechanisms	Molecular Function: monooxygenase activity (GO:0004497);; Molecular Function: iron ion binding (GO:0005506);; Cellular Component: integral component of membrane (GO:0016021);; Molecular Function: oxidoreductase activity, acting on paired donors, with incorporation or reduction of molecular oxygen (GO:0016705);; Molecular Function: heme binding (GO:0020037);; Biological Process: oxidation-reductio…	--	[QI]	--	Cytochrome P450	Cytochrome P450 monooxygenase FUM15 OS=Gibberella moniliformis (strain M3125 / FGSC 7600) OX=334819 GN=FUM15 PE=3 SV=1	Q	Secondary metabolites biosynthesis, transport and catabolism	cytochrome P450 [Stereum hirsutum FP-91666 SS1]
gene_2970	[C]	Energy production and conversion	Molecular Function: carbonyl reductase (NADPH) activity (GO:0004090);; Cellular Component: nucleus (GO:0005634);; Cellular Component: ribosome (GO:0005840);; Cellular Component: integral component of membrane (GO:0016021);; Molecular Function: oxidoreductase activity, acting on the aldehyde or oxo group of donors, NAD or NADP as acceptor (GO:0016620);; Molecular Function: serine 3-dehydrogenase a…	K16066|5.6918e-165|shs:STEHIDRAFT_74389|K16066 3-hydroxy acid dehydrogenase / malonic semialdehyde reductase [EC:1.1.1.381 1.1.1.-] | (RefSeq) NAD-P-binding protein	[Q]	Secondary metabolites biosynthesis, transport and catabolism	short chain dehydrogenase;; Enoyl-(Acyl carrier protein) reductase;; KR domain	NADP-dependent 3-hydroxy acid dehydrogenase OS=Saccharomyces cerevisiae (strain ATCC 204508 / S288c) OX=559292 GN=YMR226C PE=1 SV=1	S	Function unknown	NAD-P-binding protein [Stereum hirsutum FP-91666 SS1]
gene_1564	--	--	--	--	[R]	General function prediction only	Dienelactone hydrolase family	Hydrolase tropI OS=Talaromyces stipitatus (strain ATCC 10500 / CBS 375.48 / QM 6759 / NRRL 1006) OX=441959 GN=tropI PE=3 SV=1	Q	Secondary metabolites biosynthesis, transport and catabolism	chlorocatechol-degradation protein [Stereum hirsutum FP-91666 SS1]
Amino acid and lipid metabolism
gene_10268	[E]	Amino acid transport and metabolism	Cellular Component: nucleus (GO:0005634);; Cellular Component: cytosol (GO:0005829);; Molecular Function: kinase activity (GO:0016301);; Biological Process: L-methionine salvage from S-adenosylmethionine (GO:0019284);; Biological Process: L-methionine salvage from methylthioadenosine (GO:0019509);; Molecular Function: S-methyl-5-thioribose-1-phosphate isomerase activity (GO:0046523);; Biological …	K08963|0|shs:STEHIDRAFT_63633|K08963 methylthioribose-1-phosphate isomerase [EC:5.3.1.23] | (RefSeq) putative translation initiation factor aIF-2BI/5-methylthioribose-1-phosphate isomerase	[J]	Translation, ribosomal structure and biogenesis	Initiation factor 2 subunit family	Methylthioribose-1-phosphate isomerase OS=Postia placenta (strain ATCC 44394 / Madison 698-R) OX=561896 GN=MRI1 PE=3 SV=1	J	Translation, ribosomal structure and biogenesis	putative translation initiation factor aIF-2BI/5-methylthioribose-1-phosphate isomerase [Stereum hirsutum FP-91666 SS1]
gene_12589	[I]	Lipid transport and metabolism	Molecular Function: hydrolase activity (GO:0016787);;	--	[R]	General function prediction only	Carboxylesterase family;; alpha/beta hydrolase fold	Lipase 4 OS=Diutina rugosa OX=5481 GN=LIP4 PE=3 SV=1	I	Lipid transport and metabolism	alpha/beta-hydrolase [Stereum hirsutum FP-91666 SS1]
gene_1565	[E]	Amino acid transport and metabolism	Molecular Function: peptidase activity, acting on L-amino acid peptides (GO:0070011);;	K01293|0|shs:STEHIDRAFT_165314|K01293 Gly-Xaa carboxypeptidase [EC:3.4.17.4] | (RefSeq) Zn-dependent exopeptidase	[E]	Amino acid transport and metabolism	Peptidase family M20/M25/M40	Putative carboxypeptidase YOL153C OS=Saccharomyces cerevisiae (strain ATCC 204508 / S288c) OX=559292 GN=YOL153C PE=5 SV=1	E	Amino acid transport and metabolism	Zn-dependent exopeptidase [Stereum hirsutum FP-91666 SS1]
gene_1594	[I]	Lipid transport and metabolism	--	--	--	--	alpha/beta hydrolase fold	--	S	Function unknown	alpha/beta-hydrolase [Stereum hirsutum FP-91666 SS1]
gene_1818	[I]	Lipid transport and metabolism	--	--	[V]	Defense mechanisms	alpha/beta hydrolase fold	AB hydrolase superfamily protein B1A11.02 OS=Schizosaccharomyces pombe (strain 972 / ATCC 24843) OX=284812 GN=SPAPB1A11.02 PE=3 SV=1	I	Lipid transport and metabolism	Alpha/beta hydrolase fold-3, partial [Stereum hirsutum FP-91666 SS1]
gene_2330	[E]	Amino acid transport and metabolism	--	--	[E]	Amino acid transport and metabolism	Glutamine synthetase, catalytic domain	Protein fluG OS=Emericella nidulans (strain FGSC A4 / ATCC 38163 / CBS 112.46 / NRRL 194 / M139) OX=227321 GN=fluG PE=1 SV=1	E	Amino acid transport and metabolism	glutamine synthetase/guanido kinase [Stereum hirsutum FP-91666 SS1]
gene_2335	[I]	Lipid transport and metabolism	Cellular Component: endosome (GO:0005768);; Biological Process: phospholipid biosynthetic process (GO:0008654);; Molecular Function: carboxy-lyase activity (GO:0016831);; Cellular Component: Golgi apparatus part (GO:0044431);; Cellular Component: bounding membrane of organelle (GO:0098588);;	K01613|0|shs:STEHIDRAFT_73528|K01613 phosphatidylserine decarboxylase [EC:4.1.1.65] | (RefSeq) hypothetical protein	[I]	Lipid transport and metabolism	Phosphatidylserine decarboxylase;; C2 domain	Phosphatidylserine decarboxylase proenzyme 3 OS=Schizosaccharomyces pombe (strain 972 / ATCC 24843) OX=284812 GN=psd3 PE=3 SV=2	I	Lipid transport and metabolism	hypothetical protein STEHIDRAFT_73528 [Stereum hirsutum FP-91666 SS1]
gene_453	[IQR]	Lipid transport and metabolism ;; Secondary metabolites biosynthesis, transport and catabolism ;; General function prediction only	Molecular Function: oxidoreductase activity (GO:0016491);; Biological Process: oxidation-reduction process (GO:0055114);;	--	[R]	General function prediction only	Enoyl-(Acyl carrier protein) reductase;; short chain dehydrogenase;; KR domain	Uncharacterized oxidoreductase C922.06 OS=Schizosaccharomyces pombe (strain 972 / ATCC 24843) OX=284812 GN=SPAC922.06 PE=3 SV=1	S	Function unknown	NAD-P-binding protein [Stereum hirsutum FP-91666 SS1]
gene_7983	[I]	Lipid transport and metabolism	Cellular Component: Golgi apparatus (GO:0005794);; Biological Process: sphingolipid metabolic process (GO:0006665);; Cellular Component: membrane (GO:0016020);;	--	--	--	PAP2 superfamily;; PAP2 superfamily	Inositol phosphorylceramide synthase catalytic subunit aur1 OS=Schizosaccharomyces pombe (strain 972 / ATCC 24843) OX=284812 GN=aur1 PE=1 SV=1	S	Function unknown	PAP2-domain-containing protein [Stereum hirsutum FP-91666 SS1]
gene_1812	--	--	Molecular Function: transferase activity (GO:0016740);;	--	[I]	Lipid transport and metabolism	Choline/Carnitine o-acyltransferase	Carnitine O-acetyltransferase, mitochondrial OS=Candida tropicalis OX=5482 GN=CAT2 PE=3 SV=1	S	Function unknown	carnitine acetyltransferase [Stereum hirsutum FP-91666 SS1]
Transcription
gene_11358	--	--	Biological Process: negative regulation of transcription from RNA polymerase II promoter (GO:0000122);; Molecular Function: nucleic acid binding (GO:0003676);; Cellular Component: cytosol (GO:0005829);; Molecular Function: metal ion binding (GO:0046872);;	--	--	--	--	--	--	--	hypothetical protein STEHIDRAFT_134486 [Stereum hirsutum FP-91666 SS1]
gene_11888	--	--	--	--	[K]	Transcription	HMG (high mobility group) box	Sporulation minus regulator 2 OS=Podospora anserina OX=5145 GN=SMR2 PE=4 SV=1	B	Chromatin structure and dynamics	hypothetical protein STEHIDRAFT_24167, partial [Stereum hirsutum FP-91666 SS1]
gene_7883	--	--	Molecular Function: metal ion binding (GO:0046872);;	--	[K]	Transcription	Ring finger domain;; Zinc finger, C3HC4 type (RING finger);; Zinc finger, C3HC4 type (RING finger)	--	O	Posttranslational modification, protein turnover, chaperones	hypothetical protein STEHIDRAFT_140311 [Stereum hirsutum FP-91666 SS1]
gene_11271	--	--	Molecular Function: RNA polymerase II transcription factor activity, sequence-specific DNA binding (GO:0000981);; Cellular Component: nucleus (GO:0005634);; Biological Process: regulation of transcription from RNA polymerase II promoter (GO:0006357);; Molecular Function: zinc ion binding (GO:0008270);;	--	--	--	Fungal Zn(2)-Cys(6) binuclear cluster domain	Oleate activated transcription factor 3 OS=Vanderwaltozyma polyspora (strain ATCC 22028 / DSM 70294) OX=436907 GN=OAF3 PE=3 SV=1	K	Transcription	hypothetical protein STEHIDRAFT_66086 [Stereum hirsutum FP-91666 SS1]
gene_1563	[C]	Energy production and conversion	Molecular Function: RNA polymerase II transcription factor activity, sequence-specific DNA binding (GO:0000981);; Molecular Function: DNA binding (GO:0003677);; Cellular Component: nucleus (GO:0005634);; Biological Process: regulation of transcription from RNA polymerase II promoter (GO:0006357);; Molecular Function: zinc ion binding (GO:0008270);;	--	[S]	Function unknown	Fungal specific transcription factor domain;; Fungal Zn(2)-Cys(6) binuclear cluster domain;; SNARE associated Golgi protein	Positive regulator of purine utilization OS=Emericella nidulans (strain FGSC A4 / ATCC 38163 / CBS 112.46 / NRRL 194 / M139) OX=227321 GN=uaY PE=4 SV=2	K	Transcription	hypothetical protein STEHIDRAFT_118059 [Stereum hirsutum FP-91666 SS1]
Translation, ribosomal structure and biogenesis
gene_10727	[J]	Translation, ribosomal structure and biogenesis	Molecular Function: structural constituent of ribosome (GO:0003735);; Cellular Component: nucleus (GO:0005634);; Cellular Component: cytosol (GO:0005829);; Biological Process: translation (GO:0006412);; Cellular Component: large ribosomal subunit (GO:0015934);;	K02876|4.48333e-169|shs:STEHIDRAFT_124629|K02876 large subunit ribosomal protein L15 | (RefSeq) ribosomal protein L15	[S]	Function unknown	PRP38 family;; Ribosomal proteins 50S-L15, 50S-L18e, 60S-L27A	Pre-mRNA-splicing factor 38 OS=Schizosaccharomyces pombe (strain 972 / ATCC 24843) OX=284812 GN=prp38 PE=3 SV=1	A	RNA processing and modification	ribosomal protein L15 [Stereum hirsutum FP-91666 SS1]
gene_1892	[J]	Translation, ribosomal structure and biogenesis	--	--	[BK]	--	Macro domain	--	S	Function unknown	A1pp-domain-containing protein [Stereum hirsutum FP-91666 SS1]
gene_2018	[J]	Translation, ribosomal structure and biogenesis	Molecular Function: catalytic activity (GO:0003824);; Biological Process: biosynthetic process (GO:0009058);;	K00604|0|shs:STEHIDRAFT_91323|K00604 methionyl-tRNA formyltransferase [EC:2.1.2.9] | (RefSeq) Formyltransferase	[J]	Translation, ribosomal structure and biogenesis	Formyl transferase;; Formyl transferase, C-terminal domain	Putative methionyl-tRNA formyltransferase OS=Schizosaccharomyces pombe (strain 972 / ATCC 24843) OX=284812 GN=fmt1 PE=3 SV=1	J	Translation, ribosomal structure and biogenesis	Formyltransferase [Stereum hirsutum FP-91666 SS1]
gene_512	[J]	Translation, ribosomal structure and biogenesis	--	--	[R]	General function prediction only	50S ribosome-binding GTPase;; Ferrous iron transport protein B	Large subunit GTPase 1 OS=Schizosaccharomyces pombe (strain 972 / ATCC 24843) OX=284812 GN=lsg1 PE=3 SV=1	S	Function unknown	P-loop containing nucleoside triphosphate hydrolase protein [Stereum hirsutum FP-91666 SS1]
gene_6709	[J]	Translation, ribosomal structure and biogenesis	Molecular Function: tRNA binding (GO:0000049);; Biological Process: tRNA aminoacylation for protein translation (GO:0006418);; Molecular Function: enzyme activator activity (GO:0008047);; Cellular Component: methionyl glutamyl tRNA synthetase complex (GO:0017102);; Molecular Function: phosphatidylinositol-3-phosphate binding (GO:0032266);; Biological Process: positive regulation of ligase activit…	K15437|0|shs:STEHIDRAFT_147423|K15437 aminoacyl tRNA synthase complex-interacting multifunctional protein 1 | (RefSeq) nucleic acid-binding protein	[J]	Translation, ribosomal structure and biogenesis	Putative tRNA binding domain;; Glutathione S-transferase, C-terminal domain	tRNA-aminoacylation cofactor ARC1 OS=Saccharomyces cerevisiae (strain ATCC 204508 / S288c) OX=559292 GN=ARC1 PE=1 SV=2	J	Translation, ribosomal structure and biogenesis	nucleic acid-binding protein [Stereum hirsutum FP-91666 SS1]
gene_10268	[E]	Amino acid transport and metabolism	Cellular Component: nucleus (GO:0005634);; Cellular Component: cytosol (GO:0005829);; Molecular Function: kinase activity (GO:0016301);; Biological Process: L-methionine salvage from S-adenosylmethionine (GO:0019284);; Biological Process: L-methionine salvage from methylthioadenosine (GO:0019509);; Molecular Function: S-methyl-5-thioribose-1-phosphate isomerase activity (GO:0046523);; Biological …	K08963|0|shs:STEHIDRAFT_63633|K08963 methylthioribose-1-phosphate isomerase [EC:5.3.1.23] | (RefSeq) putative translation initiation factor aIF-2BI/5-methylthioribose-1-phosphate isomerase	[J]	Translation, ribosomal structure and biogenesis	Initiation factor 2 subunit family	Methylthioribose-1-phosphate isomerase OS=Postia placenta (strain ATCC 44394 / Madison 698-R) OX=561896 GN=MRI1 PE=3 SV=1	J	Translation, ribosomal structure and biogenesis	putative translation initiation factor aIF-2BI/5-methylthioribose-1-phosphate isomerase [Stereum hirsutum FP-91666 SS1]
gene_11644	--	--	Biological Process: RNA metabolic process (GO:0016070);; Cellular Component: intracellular membrane-bounded organelle (GO:0043231);; Cellular Component: intracellular organelle part (GO:0044446);;	K15326|0|shs:STEHIDRAFT_86215|K15326 tRNA-splicing endonuclease subunit Sen54 | (RefSeq) hypothetical protein	[J]	Translation, ribosomal structure and biogenesis	tRNA-splicing endonuclease subunit sen54 N-term	Probable tRNA-splicing endonuclease subunit sen54 OS=Schizosaccharomyces pombe (strain 972 / ATCC 24843) OX=284812 GN=sen54 PE=3 SV=1	S	Function unknown	hypothetical protein STEHIDRAFT_86215 [Stereum hirsutum FP-91666 SS1]
gene_8443	--	--	--	K01855|0|shs:STEHIDRAFT_140618|K01855 tRNA pseudouridine38/39 synthase [EC:5.4.99.45] | (RefSeq) pseudouridine synthase	[J]	Translation, ribosomal structure and biogenesis	tRNA pseudouridine synthase;; HMG (high mobility group) box;; HMG-box domain;; CHDNT (NUC034) domain	Non-histone chromosomal protein 6 OS=Cryptococcus neoformans var. neoformans serotype D (strain JEC21 / ATCC MYA-565) OX=214684 GN=NHP6 PE=3 SV=1	J	Translation, ribosomal structure and biogenesis	pseudouridine synthase [Stereum hirsutum FP-91666 SS1]
gene_12412	--	--	--	--	[S]	Function unknown	rRNA-processing protein Efg1	rRNA-processing protein EFG1 OS=Cryptococcus neoformans var. neoformans serotype D (strain JEC21 / ATCC MYA-565) OX=214684 GN=EFG1 PE=3 SV=1	J	Translation, ribosomal structure and biogenesis	hypothetical protein STEHIDRAFT_172548 [Stereum hirsutum FP-91666 SS1]

## Sheet: 6mA SA410
Secondary metabolites biosynthesis, transport and catabolism
gene_1649	[Q]	Secondary metabolites biosynthesis, transport and catabolism	Molecular Function: iron ion binding (GO:0005506);; Biological Process: metabolic process (GO:0008152);; Molecular Function: dioxygenase activity (GO:0051213);;	--	--	--	Dioxygenase	--	Q	Secondary metabolites biosynthesis, transport and catabolism	aromatic compound dioxygenase [Stereum hirsutum FP-91666 SS1]
Amino acid and lipid metabolism
gene_11920	[E]	Amino acid transport and metabolism	Molecular Function: acetolactate synthase activity (GO:0003984);; Cellular Component: acetolactate synthase complex (GO:0005948);; Biological Process: branched-chain amino acid biosynthetic process (GO:0009082);; Molecular Function: amino acid binding (GO:0016597);; Molecular Function: enzyme regulator activity (GO:0030234);; Cellular Component: mitochondrial nucleoid (GO:0042645);; Biological Pr…	K01653|0|shs:STEHIDRAFT_142422|K01653 acetolactate synthase I/III small subunit [EC:2.2.1.6] | (RefSeq) acetolactate synthase	[E]	Amino acid transport and metabolism	Small subunit of acetolactate synthase;; ACT domain;; ACT domain	Acetolactate synthase small subunit, mitochondrial OS=Saccharomyces cerevisiae (strain ATCC 204508 / S288c) OX=559292 GN=ILV6 PE=1 SV=2	E	Amino acid transport and metabolism	acetolactate synthase [Stereum hirsutum FP-91666 SS1]
gene_2225	[E]	Amino acid transport and metabolism	--	--	--	--	Tannase and feruloyl esterase	Probable feruloyl esterase B-1 OS=Aspergillus oryzae (strain ATCC 42149 / RIB 40) OX=510516 GN=faeB-1 PE=1 SV=1	S	Function unknown	feruloyl esterase-like protein [Stereum hirsutum FP-91666 SS1]
gene_2330	[E]	Amino acid transport and metabolism	--	--	[E]	Amino acid transport and metabolism	Glutamine synthetase, catalytic domain	Protein fluG OS=Emericella nidulans (strain FGSC A4 / ATCC 38163 / CBS 112.46 / NRRL 194 / M139) OX=227321 GN=fluG PE=1 SV=1	E	Amino acid transport and metabolism	glutamine synthetase/guanido kinase [Stereum hirsutum FP-91666 SS1]
gene_3920	[E]	Amino acid transport and metabolism	Molecular Function: aminopeptidase activity (GO:0004177);; Biological Process: proteolysis (GO:0006508);; Molecular Function: metallopeptidase activity (GO:0008237);; Molecular Function: zinc ion binding (GO:0008270);;	K01268|0|shs:STEHIDRAFT_166950|K01268 aminopeptidase I [EC:3.4.11.22] | (RefSeq) peptidase M18 aminopeptidase I	[E]	Amino acid transport and metabolism	Aminopeptidase I zinc metalloprotease (M18)	Vacuolar aminopeptidase 1 OS=Saccharomyces cerevisiae (strain ATCC 204508 / S288c) OX=559292 GN=APE1 PE=1 SV=2	E	Amino acid transport and metabolism	peptidase M18 aminopeptidase I [Stereum hirsutum FP-91666 SS1]
gene_4074	[E]	Amino acid transport and metabolism	Biological Process: amino acid transmembrane transport (GO:0003333);; Molecular Function: amino acid transmembrane transporter activity (GO:0015171);; Cellular Component: integral component of membrane (GO:0016021);;	K16261|0|shs:STEHIDRAFT_94289|K16261 yeast amino acid transporter | (RefSeq) hypothetical protein	[E]	Amino acid transport and metabolism	Amino acid permease;; Amino acid permease	Probable proline-specific permease put4 OS=Schizosaccharomyces pombe (strain 972 / ATCC 24843) OX=284812 GN=put4 PE=3 SV=1	E	Amino acid transport and metabolism	hypothetical protein STEHIDRAFT_94289 [Stereum hirsutum FP-91666 SS1]
Transcription
gene_10892	--	--	Cellular Component: nucleus (GO:0005634);; Molecular Function: protein heterodimerization activity (GO:0046982);;	K08065|6.56088e-114|shs:STEHIDRAFT_124739|K08065 nuclear transcription Y subunit beta | (RefSeq) histone-fold-containing protein	[K]	Transcription	Histone-like transcription factor (CBF/NF-Y) and archaeal histone	Transcriptional activator HAP3 OS=Saccharomyces cerevisiae (strain ATCC 204508 / S288c) OX=559292 GN=HAP3 PE=1 SV=1	B	Chromatin structure and dynamics	histone-fold-containing protein [Stereum hirsutum FP-91666 SS1]
gene_11951	--	--	Molecular Function: RNA polymerase II core promoter proximal region sequence-specific DNA binding (GO:0000978);; Molecular Function: transcription factor activity, RNA polymerase II core promoter proximal region sequence-specific binding (GO:0000982);; Cellular Component: nucleus (GO:0005634);; Biological Process: regulation of transcription from RNA polymerase II promoter (GO:0006357);; Cellular…	--	[K]	Transcription	LAG1, DNA binding;; Beta-trefoil DNA-binding domain	Transcription factor cbf11 OS=Schizosaccharomyces pombe (strain 972 / ATCC 24843) OX=284812 GN=cbf11 PE=1 SV=1	K	Transcription	LAG1-DNAbind-domain-containing protein [Stereum hirsutum FP-91666 SS1]
gene_6243	--	--	Molecular Function: transcription factor activity, sequence-specific DNA binding (GO:0003700);; Biological Process: regulation of transcription, DNA-templated (GO:0006355);; Molecular Function: zinc ion binding (GO:0008270);; Molecular Function: sequence-specific DNA binding (GO:0043565);;	--	[K]	Transcription	GATA zinc finger	Siderophore biosynthesis regulatory protein URBS1 OS=Ustilago maydis (strain 521 / FGSC 9021) OX=237631 GN=URBS1 PE=4 SV=2	K	Transcription	hypothetical protein STEHIDRAFT_57406, partial [Stereum hirsutum FP-91666 SS1]
gene_10782	--	--	Molecular Function: RNA polymerase II transcription factor activity, sequence-specific DNA binding (GO:0000981);; Molecular Function: DNA binding (GO:0003677);; Cellular Component: nucleus (GO:0005634);; Biological Process: regulation of transcription from RNA polymerase II promoter (GO:0006357);; Molecular Function: zinc ion binding (GO:0008270);;	--	--	--	Fungal specific transcription factor domain;; Fungal Zn(2)-Cys(6) binuclear cluster domain	Protein priB OS=Lentinula edodes OX=5353 GN=priB PE=2 SV=1	S	Function unknown	hypothetical protein STEHIDRAFT_64714 [Stereum hirsutum FP-91666 SS1]
gene_6243	--	--	Molecular Function: transcription factor activity, sequence-specific DNA binding (GO:0003700);; Biological Process: regulation of transcription, DNA-templated (GO:0006355);; Molecular Function: zinc ion binding (GO:0008270);; Molecular Function: sequence-specific DNA binding (GO:0043565);;	--	[K]	Transcription	GATA zinc finger	Siderophore biosynthesis regulatory protein URBS1 OS=Ustilago maydis (strain 521 / FGSC 9021) OX=237631 GN=URBS1 PE=4 SV=2	K	Transcription	hypothetical protein STEHIDRAFT_57406, partial [Stereum hirsutum FP-91666 SS1]
Translation, ribosomal structure and biogenesis
gene_2735	[J]	Translation, ribosomal structure and biogenesis	Molecular Function: acetyl-CoA:L-glutamate N-acetyltransferase activity (GO:0004042);;	K17972|7.41029e-134|shs:STEHIDRAFT_51115|K17972 N-terminal acetyltransferase B complex catalytic subunit [EC:2.3.1.254] | (RefSeq) N-acetyltransferase	[R]	General function prediction only	Acetyltransferase (GNAT) family;; Acetyltransferase (GNAT) domain;; Acetyltransferase (GNAT) domain	N-terminal acetyltransferase B complex catalytic subunit naa20 OS=Schizosaccharomyces pombe (strain 972 / ATCC 24843) OX=284812 GN=naa20 PE=3 SV=1	S	Function unknown	N-acetyltransferase [Stereum hirsutum FP-91666 SS1]
gene_2786	[O]	Posttranslational modification, protein turnover, chaperones	--	K01301|0|shs:STEHIDRAFT_166121|K01301 N-acetylated-alpha-linked acidic dipeptidase [EC:3.4.17.21] | (RefSeq) Zn-dependent exopeptidase	[OPR]	--	Transferrin receptor-like dimerisation domain;; Peptidase family M28;; PA domain	Probable glutamate carboxypeptidase ARB_02390 OS=Arthroderma benhamiae (strain ATCC MYA-4681 / CBS 112371) OX=663331 GN=ARB_02390 PE=1 SV=1	S	Function unknown	Zn-dependent exopeptidase [Stereum hirsutum FP-91666 SS1]
gene_4800	[J]	Translation, ribosomal structure and biogenesis	Molecular Function: translation initiation factor activity (GO:0003743);; Molecular Function: guanyl-nucleotide exchange factor activity (GO:0005085);; Cellular Component: nucleus (GO:0005634);; Cellular Component: cytosol (GO:0005829);; Cellular Component: eukaryotic translation initiation factor 2B complex (GO:0005851);; Biological Process: regulation of translational initiation (GO:0006446);; …	K03680|0|shs:STEHIDRAFT_109980|K03680 translation initiation factor eIF-2B subunit delta | (RefSeq) IF-2B-domain-containing protein	[J]	Translation, ribosomal structure and biogenesis	Initiation factor 2 subunit family	Probable translation initiation factor eIF-2B subunit delta OS=Schizosaccharomyces pombe (strain 972 / ATCC 24843) OX=284812 GN=tif224 PE=1 SV=1	J	Translation, ribosomal structure and biogenesis	IF-2B-domain-containing protein [Stereum hirsutum FP-91666 SS1]
gene_11587	--	--	Molecular Function: zinc ion binding (GO:0008270);;	--	[O]	Posttranslational modification, protein turnover, chaperones	Ring finger domain;; RING-like zinc finger;; RING-H2 zinc finger domain;; Zinc finger, C3HC4 type (RING finger);; zinc-RING finger domain;; Zinc finger, C3HC4 type (RING finger);; Anaphase-promoting complex subunit 11 RING-H2 finger	Uncharacterized RING finger protein C4G3.12c OS=Schizosaccharomyces pombe (strain 972 / ATCC 24843) OX=284812 GN=SPCC4G3.12c PE=4 SV=1	O	Posttranslational modification, protein turnover, chaperones	hypothetical protein STEHIDRAFT_142252 [Stereum hirsutum FP-91666 SS1]
gene_11277	--	--	Molecular Function: peptidase activity, acting on L-amino acid peptides (GO:0070011);;	--	[OR]	--	Serine carboxypeptidase S28	Probable extracellular serine carboxypeptidase OS=Arthroderma benhamiae (strain ATCC MYA-4681 / CBS 112371) OX=663331 GN=ARB_01345 PE=1 SV=1	O	Posttranslational modification, protein turnover, chaperones	peptidase S28 [Stereum hirsutum FP-91666 SS1]

## Sheet: 6mA SA415
Secondary metabolites biosynthesis, transport and catabolism
Amino acid and lipid metabolism
gene_1855	[I]	Lipid transport and metabolism	--	K01613|0|shs:STEHIDRAFT_128099|K01613 phosphatidylserine decarboxylase [EC:4.1.1.65] | (RefSeq) phosphatidylserine decarboxylase-like protein	[I]	Lipid transport and metabolism	Phophatidylserine decarboxylase;; Phosphatidylserine decarboxylase	L-tryptophan decarboxylase psiD OS=Psilocybe cubensis OX=181762 GN=psiD PE=1 SV=1	I	Lipid transport and metabolism	phosphatidylserine decarboxylase-like protein [Stereum hirsutum FP-91666 SS1]
gene_453	[IQR]	Lipid transport and metabolism ;; Secondary metabolites biosynthesis, transport and catabolism ;; General function prediction only	Molecular Function: oxidoreductase activity (GO:0016491);; Biological Process: oxidation-reduction process (GO:0055114);;	--	[R]	General function prediction only	Enoyl-(Acyl carrier protein) reductase;; short chain dehydrogenase;; KR domain	Uncharacterized oxidoreductase C922.06 OS=Schizosaccharomyces pombe (strain 972 / ATCC 24843) OX=284812 GN=SPAC922.06 PE=3 SV=1	S	Function unknown	NAD-P-binding protein [Stereum hirsutum FP-91666 SS1]
gene_5547	[I]	Lipid transport and metabolism	--	--	[T]	Signal transduction mechanisms	Carboxylesterase family	Lipase 2 OS=Geotrichum candidum OX=1173061 GN=LIP2 PE=1 SV=2	I	Lipid transport and metabolism	alpha/beta-hydrolase [Stereum hirsutum FP-91666 SS1]
gene_7001	[I]	Lipid transport and metabolism	Molecular Function: phospholipase D activity (GO:0004630);; Biological Process: phosphatidic acid biosynthetic process (GO:0006654);; Biological Process: regulation of cell migration (GO:0030334);; Molecular Function: phosphatidylinositol binding (GO:0035091);; Cellular Component: membrane-bounded organelle (GO:0043227);; Cellular Component: intracellular organelle (GO:0043229);; Biological Proce…	K01115|0|shs:STEHIDRAFT_98438|K01115 phospholipase D1/2 [EC:3.1.4.4] | (RefSeq) phospholipase D	[I]	Lipid transport and metabolism	PLD-like domain;; PX domain;; Phospholipase D Active site motif	Phospholipase D1 OS=Schizosaccharomyces pombe (strain 972 / ATCC 24843) OX=284812 GN=pld1 PE=1 SV=1	I	Lipid transport and metabolism	phospholipase D [Stereum hirsutum FP-91666 SS1]
gene_8756	[IR]	Lipid transport and metabolism ;; General function prediction only	Molecular Function: oxidoreductase activity, acting on CH-OH group of donors (GO:0016614);; Molecular Function: flavin adenine dinucleotide binding (GO:0050660);; Biological Process: oxidation-reduction process (GO:0055114);;	--	[R]	General function prediction only	GMC oxidoreductase;; GMC oxidoreductase	Dehydrogenase citC OS=Monascus ruber OX=89489 GN=citC PE=1 SV=1	E	Amino acid transport and metabolism	GMC oxidoreductase [Stereum hirsutum FP-91666 SS1]
gene_8632	--	--	--	K03950|5.70299e-94|shs:STEHIDRAFT_148497|K03950 NADH dehydrogenase (ubiquinone) 1 alpha subcomplex subunit 6 | (RefSeq) hypothetical protein	[C]	Energy production and conversion	Complex 1 protein (LYR family);; Complex1_LYR-like	NADH-ubiquinone oxidoreductase 14.8 kDa subunit OS=Neurospora crassa (strain ATCC 24698 / 74-OR23-1A / CBS 708.71 / DSM 1257 / FGSC 987) OX=367110 GN=nuo14.8 PE=1 SV=3	I	Lipid transport and metabolism	hypothetical protein STEHIDRAFT_148497 [Stereum hirsutum FP-91666 SS1]
gene_13781	--	--	Cellular Component: mitochondrion (GO:0005739);; Biological Process: mitochondrial electron transport, ubiquinol to cytochrome c (GO:0006122);; Molecular Function: ubiquinol-cytochrome-c reductase activity (GO:0008121);; Biological Process: hydrogen ion transmembrane transport (GO:1902600);;	K00416|1.8074e-44|shs:STEHIDRAFT_126593|K00416 ubiquinol-cytochrome c reductase subunit 6 | (RefSeq) Non-heme protein of cytochrome bc1 complex	--	--	Ubiquinol-cytochrome C reductase hinge protein	Cytochrome b-c1 complex subunit 6 OS=Schizosaccharomyces pombe (strain 972 / ATCC 24843) OX=284812 GN=qcr6 PE=3 SV=1	I	Lipid transport and metabolism	Non-heme protein of cytochrome bc1 complex [Stereum hirsutum FP-91666 SS1]
Transcription
gene_1185	--	--	Cellular Component: nucleus (GO:0005634);; Biological Process: regulation of transcription, DNA-templated (GO:0006355);; Cellular Component: membrane (GO:0016020);; Molecular Function: sequence-specific DNA binding (GO:0043565);;	--	[K]	Transcription	Homeobox domain	Mating-type protein A-alpha Y3 OS=Schizophyllum commune OX=5334 PE=2 SV=1	K	Transcription	hypothetical protein STEHIDRAFT_136586 [Stereum hirsutum FP-91666 SS1]
gene_3510	--	--	Molecular Function: RNA polymerase II transcription cofactor activity (GO:0001104);; Biological Process: regulation of transcription from RNA polymerase II promoter (GO:0006357);; Cellular Component: mediator complex (GO:0016592);;	K15151|1.72742e-83|shs:STEHIDRAFT_137898|K15151 mediator of RNA polymerase II transcription subunit 10 | (RefSeq) hypothetical protein	[K]	Transcription	Transcription factor subunit Med10 of Mediator complex	Mediator of RNA polymerase II transcription subunit 10 OS=Ustilago maydis (strain 521 / FGSC 9021) OX=237631 GN=NUT2 PE=3 SV=1	K	Transcription	hypothetical protein STEHIDRAFT_137898 [Stereum hirsutum FP-91666 SS1]
gene_9149	--	--	Cellular Component: core TFIIH complex (GO:0000439);; Biological Process: nucleotide-excision repair (GO:0006289);; Biological Process: regulation of transcription, DNA-templated (GO:0006355);;	K10845|9.79539e-33|shs:STEHIDRAFT_40358|K10845 TFIIH basal transcription factor complex TTD-A subunit | (RefSeq) hypothetical protein	--	--	Transcription factor TFIIH complex subunit Tfb5	General transcription and DNA repair factor IIH subunit TFB5 OS=Ustilago maydis (strain 521 / FGSC 9021) OX=237631 GN=TFB5 PE=3 SV=3	K	Transcription	hypothetical protein STEHIDRAFT_40358, partial [Stereum hirsutum FP-91666 SS1]
gene_933	--	--	--	--	--	--	Homeobox domain;; Homeobox KN domain	Homeobox protein HD-10 OS=Encephalitozoon cuniculi (strain GB-M1) OX=284813 GN=HD-10 PE=4 SV=1	K	Transcription	homeobox-domain-containing protein [Stereum hirsutum FP-91666 SS1]
Translation, ribosomal structure and biogenesis
gene_12220	[J]	Translation, ribosomal structure and biogenesis	Cellular Component: exosome (RNase complex) (GO:0000178);; Molecular Function: exonuclease activity (GO:0004527);; Biological Process: RNA processing (GO:0006396);; Biological Process: nucleic acid phosphodiester bond hydrolysis (GO:0090305);;	K03678|0|shs:STEHIDRAFT_162465|K03678 exosome complex component RRP45 | (RefSeq) ribosomal protein S5 domain 2-like protein	[J]	Translation, ribosomal structure and biogenesis	3' exoribonuclease family, domain 1;; 3' exoribonuclease family, domain 2	Exosome complex component rrp45 OS=Schizosaccharomyces pombe (strain 972 / ATCC 24843) OX=284812 GN=rrp45 PE=3 SV=1	J	Translation, ribosomal structure and biogenesis	ribosomal protein S5 domain 2-like protein [Stereum hirsutum FP-91666 SS1]
gene_12448	[J]	Translation, ribosomal structure and biogenesis	--	--	--	--	Acetyltransferase (GNAT) domain;; Acetyltransferase (GNAT) domain;; Acetyltransferase (GNAT) family	--	S	Function unknown	hypothetical protein STEHIDRAFT_67728, partial [Stereum hirsutum FP-91666 SS1]
gene_3313	[J]	Translation, ribosomal structure and biogenesis	Biological Process: RNA modification (GO:0009451);;	K03177|0|shs:STEHIDRAFT_129160|K03177 tRNA pseudouridine55 synthase [EC:5.4.99.25] | (RefSeq) pseudouridine synthase	[J]	Translation, ribosomal structure and biogenesis	TruB family pseudouridylate synthase (N terminal domain)	Probable tRNA pseudouridine synthase 4 OS=Schizosaccharomyces pombe (strain 972 / ATCC 24843) OX=284812 GN=SPBC11C11.10 PE=1 SV=2	J	Translation, ribosomal structure and biogenesis	pseudouridine synthase [Stereum hirsutum FP-91666 SS1]
gene_3883	[O]	Posttranslational modification, protein turnover, chaperones	Molecular Function: protein-L-isoaspartate (D-aspartate) O-methyltransferase activity (GO:0004719);; Biological Process: protein methylation (GO:0006479);;	K00573|4.79344e-166|shs:STEHIDRAFT_94021|K00573 protein-L-isoaspartate(D-aspartate) O-methyltransferase [EC:2.1.1.77] | (RefSeq) protein-L-isoaspartate O-methyltransferase	[O]	Posttranslational modification, protein turnover, chaperones	Protein-L-isoaspartate(D-aspartate) O-methyltransferase (PCMT);; Methyltransferase domain	Probable protein-L-isoaspartate O-methyltransferase OS=Schizosaccharomyces pombe (strain 972 / ATCC 24843) OX=284812 GN=pcm2 PE=3 SV=1	O	Posttranslational modification, protein turnover, chaperones	protein-L-isoaspartate O-methyltransferase [Stereum hirsutum FP-91666 SS1]
gene_4837	[O]	Posttranslational modification, protein turnover, chaperones	Biological Process: proteolysis (GO:0006508);; Molecular Function: peptidase activity (GO:0008233);; Molecular Function: metal ion binding (GO:0046872);;	K05994|0|shs:STEHIDRAFT_120421|K05994 bacterial leucyl aminopeptidase [EC:3.4.11.10] | (RefSeq) peptidase	[OPR]	--	Peptidase family M28;; Peptidase family M20/M25/M40	Leucine aminopeptidase 1 OS=Colletotrichum graminicola (strain M1.001 / M2 / FGSC 10212) OX=645133 GN=LAP1 PE=3 SV=1	S	Function unknown	peptidase [Stereum hirsutum FP-91666 SS1]
gene_6709	[J]	Translation, ribosomal structure and biogenesis	Molecular Function: tRNA binding (GO:0000049);; Biological Process: tRNA aminoacylation for protein translation (GO:0006418);; Molecular Function: enzyme activator activity (GO:0008047);; Cellular Component: methionyl glutamyl tRNA synthetase complex (GO:0017102);; Molecular Function: phosphatidylinositol-3-phosphate binding (GO:0032266);; Biological Process: positive regulation of ligase activit…	K15437|0|shs:STEHIDRAFT_147423|K15437 aminoacyl tRNA synthase complex-interacting multifunctional protein 1 | (RefSeq) nucleic acid-binding protein	[J]	Translation, ribosomal structure and biogenesis	Putative tRNA binding domain;; Glutathione S-transferase, C-terminal domain	tRNA-aminoacylation cofactor ARC1 OS=Saccharomyces cerevisiae (strain ATCC 204508 / S288c) OX=559292 GN=ARC1 PE=1 SV=2	J	Translation, ribosomal structure and biogenesis	nucleic acid-binding protein [Stereum hirsutum FP-91666 SS1]
gene_3358	--	--	Molecular Function: ubiquitin-protein transferase activity (GO:0004842);; Biological Process: protein ubiquitination (GO:0016567);; Molecular Function: ligase activity (GO:0016874);;	K10591|0|shs:STEHIDRAFT_108884|K10591 E3 ubiquitin-protein ligase NEDD4 [EC:2.3.2.26] | (RefSeq) HECT-domain-containing protein	[O]	Posttranslational modification, protein turnover, chaperones	HECT-domain (ubiquitin-transferase);; WW domain;; C2 domain	Probable E3 ubiquitin-protein ligase hulA OS=Aspergillus terreus (strain NIH 2624 / FGSC A1156) OX=341663 GN=hulA PE=3 SV=1	O	Posttranslational modification, protein turnover, chaperones	HECT-domain-containing protein [Stereum hirsutum FP-91666 SS1]
gene_7011	--	--	--	--	[A]	RNA processing and modification	Methyltransferase domain	--	S	Function unknown	hypothetical protein STEHIDRAFT_157609 [Stereum hirsutum FP-91666 SS1]
gene_12412	--	--	--	--	[S]	Function unknown	rRNA-processing protein Efg1	rRNA-processing protein EFG1 OS=Cryptococcus neoformans var. neoformans serotype D (strain JEC21 / ATCC MYA-565) OX=214684 GN=EFG1 PE=3 SV=1	J	Translation, ribosomal structure and biogenesis	hypothetical protein STEHIDRAFT_172548 [Stereum hirsutum FP-91666 SS1]
